# Supplementary material for: Adverse effects of xenogenic scaffolding in the context of a randomized double-blind placebo-controlled study for repairing full-thickness rotator cuff tears
Source: Trials. 2019 Jul 1;20:387. doi: 10.1186/s13063-019-3504-3 (PMC6604436; doi:10.1186/s13063-019-3504-3)
Supplement: Supplementary file 1 — Report of Orthadapt adverse events. (XLS 269 kb) [file 13063_2019_3504_MOESM1_ESM.xls]

## Sheet: Sheet1
	Web Address	Report Number	Event Date	Event Type	Manufacturer	Date Received	Product Code	Brand Name	Device_Problem	Event text
	https://www.accessdata.fda.gov/scripts/cdrh/cfdocs/cfMAUDE/Detail.CFM?MDRFOI__ID=4300561&pc=EZW	3004209178-2014-22662		Injury	MEDTRONIC MED REL MEDTRONIC PUERTO RICO	2014-12-05	EZW	INTERSTIM II		Event Description: IT WAS REPORTED THAT THE PATIENT HAD NOT SEEN ANY BENEFIT FROM THE THERAPY SINCE IMPLANT. THE PATIENT ALSO WISHED THAT THE IMPLANT WAS PLACED A LITTLE LOWER DUE TO IT BEING RIGHT AT THE WAIST WHERE HER PANTS WERE. THE PATIENT REPORTED THAT ON (B)(6) 2013 THE DOCTOR STATED EVERYTHING WAS NORMAL AND SHE WOULD NEED TO GET USED TO IT. THE PATIENT STATED THAT THE DOCTOR MAY HAVE CHA…
	https://www.accessdata.fda.gov/scripts/cdrh/cfdocs/cfMAUDE/Detail.CFM?MDRFOI__ID=2166877&pc=FTM	3005147058-2011-00008	2010-03-04	Injury	PEGASUS BIOLOGICS, INC.	2011-07-13	FTM	ORTHADAPT BIOIMPLANT		Event Description: IN A PUBLISHED CASE STUDY ARTICLE, PHYSICIAN REPORTED THAT PATIENT DEVELOPED A HYPERSENSITIVITY REACTION POST ACUTE ACHILLES TENDON REPAIR WITH ORTHADAPT AUGMENTATION. APPROXIMATELY 4 MONTHS POST-REPAIR, A MILD INFLAMMATORY REACTION WAS NOTED AT THE SURGICAL SITE. AT APPROXIMATELY 8 MONTHS, THE WOUND SITE DISPLAYED SUBSTANTIAL INDURATION, EDEMA AND FOCAL PAIN. AN MRI REVEALED A…
	https://www.accessdata.fda.gov/scripts/cdrh/cfdocs/cfMAUDE/Detail.CFM?MDRFOI__ID=2162087&pc=FTM	3005147058-2011-00007		Injury	PEGASUS BIOLOGICS, INC.	2011-07-12	FTM	ORTHADAPT BIOIMPLANT		Event Description: PATIENT REPORTED A SEVERE ADVERSE REACTION TO AN ORTHADAPT BIOIMPLANT FOLLOWING ANKLE SURGERY PRIOR TO (B)(6) 2009. THE PATIENT REPORTEDLY HAD AN OPEN WOUND, REQUIRING A SECOND SURGERY. Manufacturer Narrative: THE DEVICE WAS REPORTEDLY IMPLANTED PRIOR TO (B)(6) 2009. DETAILS INCLUDING DATE OF SURGERY, TYPE OF PROCEDURE, TYPE OF POST-PROCEDURE INJURY, MODEL NUMBER, LOT NUMBER AN…
	https://www.accessdata.fda.gov/scripts/cdrh/cfdocs/cfMAUDE/Detail.CFM?MDRFOI__ID=2088017&pc=FTM	3005147058-2011-00003		Injury	PEGASUS BIOLOGICS, INC.	2011-05-06	FTM	ORTHADAPT BIOIMPLANT		Event Description: PHYSICIAN REPORTED TO DISTRIBUTOR THAT PATIENT DEVELOPED A POSSIBLE INFECTION POST ACHILLES TENDON REPAIR WITH ORTHADAPT BIOIMPLANT AUGMENTATION. PATIENT WAS SUCCESSFULLY TREATED WITH ANTIBIOTICS. Manufacturer Narrative: DURING A CONVERSATION WITH DISTRIBUTOR, PHYSICIAN MENTIONED THAT PATIENT HAD DEVELOPED A POSSIBLE INFECTION FOLLOWING AN ACHILLES TENDON REPAIR PROCEDURE USING…
	https://www.accessdata.fda.gov/scripts/cdrh/cfdocs/cfMAUDE/Detail.CFM?MDRFOI__ID=2088038&pc=FTM	3005147058-2011-00005		Injury	PEGASUS BIOLOGICS, INC.	2011-05-06	FTM	ORTHADAPT BIOIMPLANT		Event Description: PHYSICIAN REPORTED TO DISTRIBUTOR THAT PT DEVELOPED A POSSIBLE INFECTION POST QUADRICEPS TENDON REPAIR WITH ORTHADAPT BIOIMPLANT AUGMENTATION. THE BIOIMPLANT WAS SUBSEQUENTLY REMOVED. Manufacturer Narrative: DURING A CONVERSATION WITH DISTRIBUTOR, PHYSICIAN COMMENTED THAT A PT HAD DEVELOPED A POSSIBLE INFECTION FOLLOWING A QUADRICEPS TENDON REPAIR PROCEDURE USING ORTHADAPT BIOI…
	https://www.accessdata.fda.gov/scripts/cdrh/cfdocs/cfMAUDE/Detail.CFM?MDRFOI__ID=2088921&pc=FTM	3005147058-2011-00004		Injury	PEGASUS BIOLOGICS, INC.	2011-05-06	FTM	ORTHADAPT BIOIMPLANT		Event Description: PHYSICIAN REPORTED TO DISTRIBUTOR THAT PT DEVELOPED A POSSIBLE INFECTION POST ACHILLES TENDON REPAIR WITH ORTHADAPT BIOIMPLANT AUGMENTATION. PT WAS SUCCESSFULLY TREATED WITH ANTIBIOTICS. Manufacturer Narrative: DURING A CONVERSATION WITH DISTRIBUTOR, PHYSICIAN MENTIONED THAT PT HAD DEVELOPED A POSSIBLE INFECTION FOLLOWING AN ACHILLES TENDON REPAIR PROCEDURE USING ORTHADAPT BIOI…
	https://www.accessdata.fda.gov/scripts/cdrh/cfdocs/cfMAUDE/Detail.CFM?MDRFOI__ID=2003713&pc=FTM	3005147058-2011-00002		Injury	PEGASUS BIOLOGICS, INC.	2011-02-23	FTM	ORTHADAPT BIOIMPLANT		Event Description: PHYSICIAN REPORTED THAT FOLLOWING TENDON REPAIR FOR LATERAL ANKLE INSTABILITY WITH ORTHADAPT BIOIMPLANT AUGMENTATION, THE PATIENT DEVELOPED A FOREIGN BODY RESPONSE. THE REMAINING ORTHADAPT MATERIAL WAS SUBSEQUENTLY REMOVED. Manufacturer Narrative: DURING A ROUTINE VISIT BY DISTRIBUTOR, PHYSICIAN MENTIONED THAT HE HAD USED THE ORTHADAPT BIOIMPLANT AS PART OF A TENDON REPAIR PROC…
	https://www.accessdata.fda.gov/scripts/cdrh/cfdocs/cfMAUDE/Detail.CFM?MDRFOI__ID=2003719&pc=FTM	3005147058-2011-00001		Injury	PEGASUS BIOLOGICS, INC.	2011-02-23	FTM	ORTHADAPT BIOIMPLANT		Event Description: PHYSICIAN REPORTED THAT FOLLOWING TENDON REPAIR FOR LATERAL ANKLE INSTABILITY WITH ORTHADAPT BIOIMPLANT AUGMENTATION, THE PT DEVELOPED A FOREIGN BODY RESPONSE. THE REMAINING ORTHADAPT MATERIAL WAS SUBSEQUENTLY REMOVED. Manufacturer Narrative: DURING A ROUTINE VISIT BY DISTRIBUTOR, PHYSICIAN MENTIONED THAT HE HAD USED THE ORTHADAPT BIOIMPLANT AS PART OF A TENDON REPAIR PROCEDURE…
	https://www.accessdata.fda.gov/scripts/cdrh/cfdocs/cfMAUDE/Detail.CFM?MDRFOI__ID=1975779&pc=FTM	3005147058-2010-00007	2010-12-01	Injury	PEGASUS BIOLOGICS, INC.	2011-01-25	FTM	ORTHADAPT BIOIMPLANT		Event Description: PHYSICIAN REPORTED THAT APPROX TWO YEARS POST-PERONEAL TENDON REPAIR WITH ORTHADAPT BIOIMPLANT AUGMENTATION, THE PT FELL AND RE-RUPTURED THE PERONEAL TENDON. THE ORTHADAPT WAS SUBSEQUENTLY REMOVED. Manufacturer Narrative: PHYSICIAN INDICATED THAT PT HAD FALLEN, RE-RUPTURING THE PERONEAL TENDON WHICH HAD EARLIER BEEN REPAIRED WITH ORTHADAPT BIOIMPLANT AUGMENTATION. PHYSICIAN IND…
	https://www.accessdata.fda.gov/scripts/cdrh/cfdocs/cfMAUDE/Detail.CFM?MDRFOI__ID=1917430&pc=FTM	3005147058-2010-00005	2010-06-01	Injury	SYNOVIS ORTHOPEDIC AND WOUNDCARE, INC.	2010-12-02	FTM	ORTHADAPT BIOIMPLANT		Event Description: PHYSICIAN REPORTED THAT AN ORTHADAPT BIOIMPLANT HAD BEEN USED TO BRIDGE A GAP AS PART OF A ROTATOR CUFF REPAIR. THE ORTHADAPT WAS EXPLANTED APPROXIMATELY 4-6 WEEKS POST-IMPLANT. Manufacturer Narrative: THE CAUSE OF THE EVENT IS UNKNOWN AT THIS TIME, BUT IS MORE THAN LIKELY RELATED TO USE OF THE ORTHADAPT TO BRIDGE A GAP, WHICH IS CONTRAINDICATED IN THE INSTRUCTIONS FOR USE. THE…
	https://www.accessdata.fda.gov/scripts/cdrh/cfdocs/cfMAUDE/Detail.CFM?MDRFOI__ID=1917433&pc=FTM	3005147058-2010-00006	2010-06-01	Injury	SYNOVIS ORTHOPEDIC AND WOUNDCARE, INC.	2010-12-02	FTM	ORTHADAPT BIOIMPLANT		Event Description: PHYSICIAN REPORTED THAT AN ORTHADAPT BIOIMPLANT HAD BEEN USED TO BRIDGE A GAP AS PART OF A ROTATOR CUFF REPAIR. THE ORTHADAPT WAS EXPLANTED APPROXIMATELY 4-6 WEEKS POST-IMPLANT. Manufacturer Narrative: THE CAUSE OF THE EVENT IS UNKNOWN AT THIS TIME, BUT IS MORE THAN LIKELY RELATED TO USE OF THE ORTHADAPT TO BRIDGE A GAP, WHICH IS CONTRAINDICATED IN THE INSTRUCTIONS FOR USE. THE…
	https://www.accessdata.fda.gov/scripts/cdrh/cfdocs/cfMAUDE/Detail.CFM?MDRFOI__ID=1895496&pc=FTM	3005147058-2010-00004		Injury	PEGASUS BIOLOGICS, INC.	2010-11-05	FTM	ORTHADAPT BIOIMPLANT		Event Description: PT WROTE A LETTER TO THE COMPANY REPORTING PAIN IN HER FEET AND CYST-LIKE GROWTHS FOLLOWING AN "ARTIFICIAL TISSUE IMPLANT IN BOTH GREAT TOES." THE PT REPORTED THAT SHE HAD UNDERGONE SEVERAL SURGERIES TO HAVE IT REMOVED. Manufacturer Narrative: BASED ON INITIAL INVESTIGATION OF PEGASUS BIOLOGICS' DISTRIBUTION RECORDS, THIS CASE MAY HAVE BEEN ASSOCIATED WITH REPORTED USE OF AN OR…
	https://www.accessdata.fda.gov/scripts/cdrh/cfdocs/cfMAUDE/Detail.CFM?MDRFOI__ID=1833756&pc=FTM	3005147058-2010-00003	2010-08-09	Injury	PEGASUS BIOLOGICS, INC.	2010-09-08	FTM	ORTHADAPT BIOIMPLANT		Event Description: PT DEVELOPED A PAINFUL SOFT TISSUE MASS ON THE LATERAL SIDE OF THE RIGHT ANKLE APPROXIMATELY 5 MONTHS AFTER ABSCESS EXCISION IN THE SAME AREA AND 28 MONTHS POST LATERAL ANKLE RECONSTRUCTION WITH ORTHADAPT BIOIMPLANT AUGMENTATION. AFTER I&D (INCISION AND DRAINAGE), THE SOFT TISSUE MASS AND A PART OF THE BIOIMPLANT WHICH APPEARED NOT TO BE INCORPORATED WERE REMOVED. THE REMAINDER…
	https://www.accessdata.fda.gov/scripts/cdrh/cfdocs/cfMAUDE/Detail.CFM?MDRFOI__ID=1690084&pc=FTM	3005147058-2010-00002	2010-04-14	Injury	SYNOVIS ORTHOPEDIC AND WOUNDCARE, INC.	2010-05-13	FTM	ORTHADAPT BIOIMPLANT		Event Description: PATIENT PRESENTED WITH INFECTION OF THE LEFT KNEE FOLLOWING RE-RUPTURE OF QUADRICEPS TENDON APPROXIMATELY 3 WEEKS POST-REPAIR WITH ORTHADAPT BIOIMPLANT AUGMENTATION. PHYSICIAN REPORTED RE-RUPTURE WAS DUE TO PATIENT NON-COMPLIANCE WITH REHAB INSTRUCTIONS. THE GRAFT WAS REMOVED APPROXIMATELY 7 WEEKS FOLLOWING THE INITIAL REPAIR AND THE PATIENT WAS TREATED FOR THE INFECTION. Manuf…
	https://www.accessdata.fda.gov/scripts/cdrh/cfdocs/cfMAUDE/Detail.CFM?MDRFOI__ID=1676962&pc=FTM	3005147058-2010-00001	2010-04-09	Injury	SYNOVIS ORTHOPEDIC AND WOUNDCARE, INC.	2010-05-06	FTM	ORTHADAPT BIOIMPLANT		Event Description: PATIENT PRESENTED WITH SWELLING, REDNESS AND ABSCESS OVER THE SURGICAL INCISION APPROXIMATELY 3.5 MONTHS AFTER A SECONDARY REPAIR OF A TIBIALIS ANTERIOR TENDON RUPTURE WITH ALLOGRAFT AND ORTHADAPT BIOIMPLANT AUGMENTATION. SEVEN WEEKS LATER, DISCHARGE AND POSSIBLE GRAFT PROTRUSION FROM THE INCISION WAS NOTED AND EXCISED. THE PATIENT WAS TREATED WITH ORAL ANTIBIOTICS, SOAKS AND C…
	https://www.accessdata.fda.gov/scripts/cdrh/cfdocs/cfMAUDE/Detail.CFM?MDRFOI__ID=1572148&pc=FTM	3005147058-2009-00152	2006-06-28	Injury	PEGASUS BIOLOGICS, INC.	2010-01-05	FTM	ORTHADAPT BIOIMPLANT		Event Description: PT DEVELOPED FLUID EFFUSION FROM THE INCISION APPROX FOUR WEEKS POST ROTATOR CUFF REPAIR WITH ORTHADAPT AUGMENTATION. ADDITIONALLY, THE PT INDICATED REMOVING A SUTURE PROTRUDING THROUGH THE INCISION. THE BIOIMPLANT WAS EXPLANTED APPROX 10 WEEKS POST REPAIR. Manufacturer Narrative: THE CASE INVOLVED THE REPAIR OF A ROTATOR CUFF USING ORTHADAPT AUGMENTATION. THE PHYSICIAN INDICAT…
	https://www.accessdata.fda.gov/scripts/cdrh/cfdocs/cfMAUDE/Detail.CFM?MDRFOI__ID=1572149&pc=FTM	3005147058-2009-00148		Injury	PEGASUS BIOLOGICS, INC.	2010-01-05	FTM	ORTHADAPT BIOIMPLANT		Event Description: A COMPANY FIELD REP REPORTED AN ORTHADAPT BIOIMPLANT USED IN AN ANTERIOR TALOFIBULAR LIGAMENT (ATFL) PROCEDURE HAD BEEN EXPLANTED. DATE OF IMPLANT, EXPLANT AND THE SYMPTOMS LEADING TO THE EXPLANT WERE NOT REPORTED. Manufacturer Narrative: THE CASE REPORTEDLY INVOLVED USING AN ORTHADAPT IN AN ATFL REPAIR; ORTHADAPT BIOIMPLANTS ARE NOT INDICATED FOR USE IN LOAD BEARING/STRUCTURAL…
	https://www.accessdata.fda.gov/scripts/cdrh/cfdocs/cfMAUDE/Detail.CFM?MDRFOI__ID=1572150&pc=FTM	3005147058-2009-00149		Injury	PEGASUS BIOLOGICS, INC.	2010-01-05	FTM	ORTHADAPT BIOIMPLANT		Event Description: AN ORTHADAPT BIOIMPLANT WAS REPORTEDLY USED TO CLOSE A CAPSULE POST CYST REMOVAL; THE BIOIMPLANT WAS EXPLANTED POST REPAIR. THE SPECIFIC CASE TYPE, PT'S SYMPTOMS AND THE DATES OF IMPLANT, EXPLANT AND SYMPTOM ONSET WERE NOT REPORTED. Manufacturer Narrative: THIS CASE INVOLVED USING AN ORTHADAPT BIOIMPLANT TO CLOSE A CAPSULE FOLLOWING CYST REMOVAL; ORTHADAPT BIOIMPLANTS ARE NOT I…
	https://www.accessdata.fda.gov/scripts/cdrh/cfdocs/cfMAUDE/Detail.CFM?MDRFOI__ID=1572152&pc=FTM	3005147058-2009-00150		Injury	PEGASUS BIOLOGICS INC	2010-01-05	FTM	ORTHADAPT BIOIMPLANT		Event Description: PT DEVELOPED PAIN AND SWELLING POST REPAIR OF A CHRONIC ACHILLES TENDON RUPTURE WITH ORTHADAPT AUGMENTATION. THE BIOIMPLANT WAS REMOVED AT AN UNK DATE POST REPAIR. Manufacturer Narrative: PHYSICIAN INDICATED THE PT HAD POOR NATIVE TISSUE; ORTHADAPT BIOIMPLANTS ARE NOT INDICATED FOR USE IN APPLICATIONS WHERE THERE IS POOR VASCULARITY AND/OR SOFT TISSUE CONDITIONS PREVENTING SECU…
	https://www.accessdata.fda.gov/scripts/cdrh/cfdocs/cfMAUDE/Detail.CFM?MDRFOI__ID=1572153&pc=FTM	3005147058-2009-00147		Injury	PEGASUS BIOLOGICS, INC.	2010-01-05	FTM	ORTHADAPT BIOIMPLANT		Event Description: THE PT EXPERIENCED AN INFLAMMATORY REACTION POST ROTATOR CUFF TEAR REPAIR USING ORTHADAPT BIOIMPLANT (DATE OF SYMPTOM ONSET NOT PROVIDED). DURING A SURGICAL PROCEDURE POST REPAIR (DATE UNK), THE BIOIMPLANT WAS NOTED TO BE TORN AND LOOSE, AND SUBSEQUENTLY WAS REMOVED. Manufacturer Narrative: THE SURGEON USED ORTHADAPT BIOIMPLANT TO BRIDGE A GAP TO REPAIR ROTATOR CUFF TENDON TEAR…
	https://www.accessdata.fda.gov/scripts/cdrh/cfdocs/cfMAUDE/Detail.CFM?MDRFOI__ID=1572154&pc=FTM	3005147058-2009-00158	2006-08-08	Injury	PEGASUS BIOLOGICS, INC.	2010-01-05	FTM	ORTHADAPT BIOIMPLANT		Event Description: APPROXIMATELY FOUR MONTHS POST REPAIR OF A LARGE ROTATOR CUFF TEAR WITH ORTHADAPT BIOIMPLANT, THE PT FELL AND RUPTURED THE REPAIR. THE BIOIMPLANT WAS REMOVED APPROXIMATELY ONE MONTH LATER DURING THE RE-REPAIR OF THE ROTATOR CUFF; THE RE-REPAIR WAS PERFORMED USING ORTHADAPT AUGMENTATION. Manufacturer Narrative: THIS CASE INVOLVED THE USE OF THE ORTHADAPT BIOIMPLANT IN A REPAIR O…
	https://www.accessdata.fda.gov/scripts/cdrh/cfdocs/cfMAUDE/Detail.CFM?MDRFOI__ID=1572155&pc=FTM	3005147058-2009-00157	2006-08-21	Injury	PEGASUS BIOLOGICS, INC.	2010-01-05	FTM	ORTHADAPT BIOIMPLANT		Event Description: PT DEVELOPED PAIN AND EFFUSION APPROXIMATELY THREE WEEKS POST REPAIR OF A CHRONIC ROTATOR CUFF TEAR WITH ORTHADAPT AUGMENTATION; THE BIOIMPLANT WAS SUBSEQUENTLY REMOVED DURING A REVISION PROCEDURE. Manufacturer Narrative: THIS CASE INVOLVED THE USE OF THE ORTHADAPT BIOIMPLANT IN A PT WITH A CHRONIC ROTATOR CUFF TEAR. THE PHYSICIAN INDICATED THAT THE PT WAS NON-COMPLIANT WITH PO…
	https://www.accessdata.fda.gov/scripts/cdrh/cfdocs/cfMAUDE/Detail.CFM?MDRFOI__ID=1572156&pc=FTM	3005147058-2009-00156	2006-06-08	Injury	PEGASUS BIOLOGICS, INC.	2010-01-05	FTM	ORTHADAPT BIOIMPLANT		Event Description: PT DEVELOPED PAIN AND SWELLING APPROXIMATELY SIX WEEKS POST ROTATOR CUFF REPAIR WITH ORTHADAPT AUGMENTATION; THE BIOIMPLANT WAS SUBSEQUENTLY EXPLANTED. (DATE OF IMPLANT WAS NOT PROVIDED.) Manufacturer Narrative: THIS CASE INVOLVED THE USE OF THE ORTHADAPT BIOIMPLANT TO REPAIR A CHRONIC ROTATOR CUFF TEAR WITH POOR NATIVE TISSUE; THE PT HAS A HISTORY OF FAILED PREVIOUS REPAIRS. O…
	https://www.accessdata.fda.gov/scripts/cdrh/cfdocs/cfMAUDE/Detail.CFM?MDRFOI__ID=1572157&pc=FTM	3005147058-2009-00155		Injury	PEGASUS BIOLOGICS, INC.	2010-01-05	FTM	ORTHADAPT BIOIMPLANT		Event Description: PATIENT WAS REPORTED TO HAVE AN ERYTHEMATOUS SHOULDER AND DRAINING WOUND APPROXIMATELY 2 MONTHS POST REPAIR OF A ROTATOR CUFF TEAR WITH ORTHADAPT BIOIMPLANT. DUE TO THE PREEXISTING CONDITION, THE PATIENT UNDERWENT A TOTAL SHOULDER REPLACEMENT; THE BIOIMPLANT WAS REMOVED AT THAT TIME (THE DATE IS UNKNOWN). Manufacturer Narrative: THIS CASE INVOLVED THE USE OF AN ORTHADAPT BIOIMP…
	https://www.accessdata.fda.gov/scripts/cdrh/cfdocs/cfMAUDE/Detail.CFM?MDRFOI__ID=1572158&pc=FTM	3005147058-2009-00154	2006-07-29	Injury	PEGASUS BIOLOGICS, INC.	2010-01-05	FTM	ORTHADAPT BIOIMPLANT		Event Description: PT DEVELOPED SWELLING AND REDNESS APPROXIMATELY 2 MONTHS POST CARPOMETACARPAL (CMC) PROCEDURE WHERE THE ORTHADAPT BIOIMPLANT WAS USED AS A SPACER; THE BIOIMPLANT WAS EXPLANTED APPROXIMATELY ONE MONTH LATER. Manufacturer Narrative: THE EVENT WAS REPORTED AS A CARPOMETACARPAL PROCEDURE WHERE AN ORTHADAPT BIOIMPLANT WAS USED AS A SPACER; ORTHADAPT BIOIMPLANTS ARE NOT INDICATED FOR…
	https://www.accessdata.fda.gov/scripts/cdrh/cfdocs/cfMAUDE/Detail.CFM?MDRFOI__ID=1572159&pc=FTM	3005147058-2009-00153		Injury	PEGASUS BIOLOGICS, INC.	2010-01-05	FTM	ORTHADAPT BIOIMPLANT		Event Description: PT DEVELOPED PAIN, SWELLING AND EXUDATION POST ROTATOR CUFF REPAIR WITH ORTHADAPT; THE BIOIMPLANT WAS SUBSEQUENTLY REMOVED. THE DATES OF SYMPTOM ONSET AND EXPLANT WERE NOT REPORTED. Manufacturer Narrative: THE CASE INVOLVED THE REPAIR OF A ROTATOR CUFF USING ORTHADAPT AUGMENTATION. THE PHYSICIAN INDICATED THE PT RE-INJURED THE ROTATOR CUFF WHILE ON VACATION; THE VACATION WAS IN…
	https://www.accessdata.fda.gov/scripts/cdrh/cfdocs/cfMAUDE/Detail.CFM?MDRFOI__ID=1572160&pc=FTM	3005147058-2009-00151		Injury	PEGASUS BIOLOGICS, INC.	2010-01-05	FTM	ORTHADAPT BIOIMPLANT		Event Description: PT DEVELOPED PAIN, SWELLING AND WOUND DEHISCENCE POST REPAIR OF A CHRONIC ACHILLES TENDON RUPTURE WITH ORTHADAPT AUGMENTATION. THE BIOIMPLANT WAS REMOVED AT AN UNK DATE POST REPAIR. Manufacturer Narrative: PHYSICIAN INDICATED THE PT HAD POOR NATIVE TISSUE; ORTHADAPT BIOIMPLANTS ARE NOT INDICATED FOR USE IN APPLICATIONS WHERE THERE IS POOR VASCULARITY AND/OR SOFT TISSUE CONDITIO…
	https://www.accessdata.fda.gov/scripts/cdrh/cfdocs/cfMAUDE/Detail.CFM?MDRFOI__ID=1572161&pc=FTM	3005147058-2009-00165		Injury	PEGASUS BIOLOGICS, INC.	2010-01-05	FTM	ORTHADAPT BIOIMPLANT		Event Description: PT DEVELOPED AN ABSCESS AROUND THE WOUND AND A REACTION ON THE SKIN AROUND THE SUTURES APPROXIMATELY TWO WEEKS POST SURGERY WHERE AN ORTHADAPT BIOIMPLANT WAS USED AS AN INTERPOSITIONAL SPACER IN THE FOOT. CLEAR FLUID WAS DRAINED FROM THE ABSCESS AND TESTED NEGATIVE FOR GROWTH. THE BIOIMPLANT WAS REMOVED APPROXIMATELY FIVE WEEKS POST-SURGERY. Manufacturer Narrative: THE ORTHADAP…
	https://www.accessdata.fda.gov/scripts/cdrh/cfdocs/cfMAUDE/Detail.CFM?MDRFOI__ID=1572162&pc=FTM	3005147058-2009-00164	2006-10-20	Injury	PEGASUS BIOLOGICS, INC.	2010-01-05	FTM	ORTHADAPT BIOIMPLANT		Event Description: PT DEVELOPED SWELLING 10 WEEKS POST LARGE ROTATOR CUFF TEAR REPAIR WITH ORTHADAPT BIOIMPLANT. FLUID DRAINED FROM THE SITE APPEARED TO BE CLEAR SYNOVIAL. TWO WEEKS LATER, EXPLORATORY SURGERY REVEALED WHITE SHREDDED TISSUE AND FLUID DRAINED FROM THE INCISION SITE, TORN GRAFT, RUPTURED DELTOID AND RE-RUPTURED CUFF TENDON. THE BIOIMPLANT WAS EXPLANTED AT THAT TIME. Manufacturer Nar…
	https://www.accessdata.fda.gov/scripts/cdrh/cfdocs/cfMAUDE/Detail.CFM?MDRFOI__ID=1572163&pc=FTM	3005147058-2009-00163		Injury	PEGASUS BIOLOGICS, INC.	2010-01-05	FTM	ORTHADAPT BIOIMPLANT		Event Description: PT DEVELOPED WOUND DEHISCENCE POST CHRONIC ACHILLES TENDON REPAIR WITH ORTHADAPT AUGMENTATION (ONE BIOIMPLANT USED ANTERIORLY AND ONE POSTERIORLY). DURING A SUBSEQUENT EXPLORATORY SURGERY, IT WAS NOTED THE LOWER PART OF THE POSTERIOR GRAFT WAS NOT SECURED WITH THE NATIVE TISSUE, WHICH APPEARED NECROTIC; AT THAT TIME, THAT PIECE OF THE GRAFT WAS REMOVED AND REPLACED WITH A NEW O…
	https://www.accessdata.fda.gov/scripts/cdrh/cfdocs/cfMAUDE/Detail.CFM?MDRFOI__ID=1572164&pc=FTM	3005147058-2009-00162	2006-09-16	Injury	PEGASUS BIOLOGICS, INC.	2010-01-05	FTM	ORTHADAPT BIOIMPLANT		Event Description: PT DEVELOPED SHOULDER PAIN APPROXIMATELY TWO WEEKS POST-REPAIR OF A CHRONIC MASSIVE ROTATOR CUFF TEAR USING ORTHADAPT BIOIMPLANT. FLUID DRAINED FROM THE SHOULDER TESTED NEGATIVE FOR GROWTH; THE BIOIMPLANT WAS NOTED TO BE SHREDDED AND WAS EXPLANTED APPROXIMATELY 2.5 WEEKS POST REPAIR. Manufacturer Narrative: THE CASE INVOLVED THE USE OF AN ORTHADAPT BIOIMPLANT IN THE REPAIR OF A…
	https://www.accessdata.fda.gov/scripts/cdrh/cfdocs/cfMAUDE/Detail.CFM?MDRFOI__ID=1572166&pc=FTM	3005147058-2009-00161	2006-08-28	Injury	PEGASUS BIOLOGICS, INC.	2010-01-05	FTM	ORTHADAPT BIOIMPLANT		Event Description: PATIENT DEVELOPED SWELLING POST CARPOMETACARPAL (CMC) PROCEDURE WITH AN ORTHADAPT BIOIMPLANT USED AS A SPACER; THE BIOIMPLANT WAS SUBSEQUENTLY REMOVED. THE DATE OF THE CMC PROCEDURE AND SYMPTOM ONSET WERE NOT REPORTED. Manufacturer Narrative: THE ORTHADAPT BIOIMPLANT WAS USED AS A SPACER IN A CARPOMETACARPAL (CMC) PROCEDURE; ORTHADAPT BIOIMPLANTS ARE NOT INDICATED FOR THIS USE;…
	https://www.accessdata.fda.gov/scripts/cdrh/cfdocs/cfMAUDE/Detail.CFM?MDRFOI__ID=1572167&pc=FTM	3005147058-2009-00160	2006-08-24	Injury	PEGASUS BIOLOGICS, INC.	2010-01-05	FTM	ORTHADAPT BIOIMPLANT		Event Description: PATIENT DEVELOPED SMALL AREAS OF DRAINAGE POST PATELLAR TENDON REPAIR WITH ORTHADAPT AUGMENTATION (DATE OF SYMPTOM ONSET NOT REPORTED); THE CULTURE OF THE DRAINAGE TESTED POSITIVE FOR INFECTION. THE PATIENT DID NOT RESPOND TO ANTIBIOTICS. A WOUND EXPLORATORY SURGERY REVEALED THAT THE BIOIMPLANT WAS PROTRUDING FROM THE PARATENON, AND IT WAS REMOVED APPROXIMATELY SIX WEEKS POST-R…
	https://www.accessdata.fda.gov/scripts/cdrh/cfdocs/cfMAUDE/Detail.CFM?MDRFOI__ID=1572168&pc=FTM	3005147058-2009-00159		Injury	PEGASUS BIOLOGICS, INC.	2010-01-05	FTM	ORTHADAPT BIOIMPLANT		Event Description: PATIENT PRESENTED WITH OSTEOMYELITIS APPROXIMATELY THREE WEEKS POST REVISION OF A ROTATOR CUFF RUPTURE USING ORTHADAPT BIOIMPLANT. GRAFT WAS SUBSEQUENTLY EXPLANTED (DATE UNKNOWN). Manufacturer Narrative: APPROXIMATELY FOUR MONTHS POST REPAIR OF A LARGE ROTATOR CUFF TEAR WITH ORTHADAPT BIOIMPLANT, THE PATIENT FELL AND RUPTURED THE REPAIR. THE BIOIMPLANT WAS REMOVED APPROXIMATELY…
	https://www.accessdata.fda.gov/scripts/cdrh/cfdocs/cfMAUDE/Detail.CFM?MDRFOI__ID=1572169&pc=FTM	3005147058-2009-00171		Injury	PEGASUS BIOLOGICS, INC.	2010-01-05	FTM	ORTHADAPT BIOIMPLANT		Event Description: PATIENT REPORTEDLY DEVELOPED AN INFECTION POST ANTERIOR TALOFIBULAR LIGAMENT (ATFL) REPAIR WITH AN ORTHADAPT BIOIMPLANT. THE BIOIMPLANT WAS SUBSEQUENTLY EXPLANTED. THE DATES OF IMPLANT, ONSET OF SYMPTOMS AND EXPLANT WERE NOT REPORTED. AT THE TIME OF EXPLANT, THE BIOIMPLANT WAS REPORTED TO BE LOOSE ON ONE END. Manufacturer Narrative: THE CASE REPORTEDLY INVOLVED USING AN ORTHADA…
	https://www.accessdata.fda.gov/scripts/cdrh/cfdocs/cfMAUDE/Detail.CFM?MDRFOI__ID=1572170&pc=FTM	3005147058-2009-00170		Injury	PEGASUS BIOLOGICS, INC.	2010-01-05	FTM	ORTHADAPT BIOIMPLANT		Event Description: THE PATIENT REPORTEDLY DEVELOPED AN INFLAMMATION POST REPAIR OF THE POSTERIOR TIBIALIS WITH ORTHADAPT AUGMENTATION; THE BIOIMPLANT WAS EXPLANTED APPROXIMATELY THREE MONTHS POST REPAIR. Manufacturer Narrative: MULTIPLE REQUESTS WERE MADE TO OBTAIN SPECIFIC CASE INFORMATION; HOWEVER, THE INFORMATION WAS NOT PROVIDED. BASED ON THE LIMITED REPORTED INFORMATION, A DISCERNIBLE CAUSE …
	https://www.accessdata.fda.gov/scripts/cdrh/cfdocs/cfMAUDE/Detail.CFM?MDRFOI__ID=1572171&pc=FTM	3005147058-2009-00169		Injury	PEGASUS BIOLOGICS, INC.	2010-01-05	FTM	ORTHADAPT BIOIMPLANT		Event Description: PATIENT DEVELOPED ERYTHEMA AND SWELLING AT THE SURGICAL SITE APPROXIMATELY ONE MONTH POST MASSIVE ROTATOR CUFF TEAR REPAIR WITH AN ORTHADAPT BIOIMPLANT. THE INCISION SITE WAS DRAINED TWO TIMES OVER THE PERIOD OF THREE MONTHS; CULTURES TAKEN AT EACH DRAINAGE INDICATED NEGATIVE GROWTH. THE BIOIMPLANT WAS EXPLANTED APPROXIMATELY FOUR MONTHS POST REPAIR. Manufacturer Narrative: THI…
	https://www.accessdata.fda.gov/scripts/cdrh/cfdocs/cfMAUDE/Detail.CFM?MDRFOI__ID=1572172&pc=FTM	3005147058-2009-00168		Injury	PEGASUS BIOLOGICS, INC.	2010-01-05	FTM	ORTHADAPT BIOIMPLANT		Event Description: PATIENT PRESENTED WITH AN INFECTION AT THE SURGICAL INCISION SITE POST ACHILLES TENDON REPAIR WITH ORTHADAPT AUGMENTATION; THE GRAFT WAS SUBSEQUENTLY EXPLANTED (DATES OF IMPLANT, INFECTION AND EXPLANT ARE UNKNOWN). Manufacturer Narrative: THE CASE INVOLVED AN ACHILLES TENDON REPAIR WITH ORTHADAPT AUGMENTATION WHERE THE PATIENT DEVELOPED AN INFECTION. INFECTION IS A NON-SPOREFOR…
	https://www.accessdata.fda.gov/scripts/cdrh/cfdocs/cfMAUDE/Detail.CFM?MDRFOI__ID=1572173&pc=FTM	3005147058-2009-00167	2006-11-06	Injury	PEGASUS BIOLOGICS, INC.	2010-01-05	FTM	ORTHADAPT BIOIMPLANT		Event Description: PATIENT DEVELOPED AN INFLAMMATORY REACTION APPROXIMATELY THREE MONTHS POST-ACHILLES TENDON REPAIR WITH ORTHADAPT AUGMENTATION; THE BIOIMPLANT WAS SUBSEQUENTLY EXPLANTED. AN INTRA-OPERATIVE EXAMINATION REVEALED THE REPAIR HAD RE-RUPTURED. Manufacturer Narrative: THE CASE INVOLVE THE REPAIR OF A ACHILLES TENDON WITH ORTHADAPT AUGMENTATION. BASED ON THE PROVIDED INFORMATION, IT IS…
	https://www.accessdata.fda.gov/scripts/cdrh/cfdocs/cfMAUDE/Detail.CFM?MDRFOI__ID=1572174&pc=FTM	3005147058-2009-00166		Injury	PEGASUS BIOLOGICS, INC.	2010-01-05	FTM	ORTHADAPT BIOIMPLANT		Event Description: PATIENT DEVELOPED A REACTION TO BIOABSORBABLE ANCHORS (UNKNOWN MANUFACTURER) POST MASSIVE ROTATOR CUFF TEAR REPAIR WITH AN ORTHADAPT BIOIMPLANT (DATE OF SYMPTOM ONSET NOT REPORTED); THE BIOIMPLANT WAS REMOVED APPROXIMATELY SIX WEEKS POST REPAIR. Manufacturer Narrative: THE EVENT INVOLVED THE REPAIR OF A MASSIVE ROTATOR CUFF TEAR WITH ORTHADAPT BIOIMPLANT. THE PHYSICIAN INDICATE…
	https://www.accessdata.fda.gov/scripts/cdrh/cfdocs/cfMAUDE/Detail.CFM?MDRFOI__ID=1572175&pc=FTM	3005147058-2009-00178	2006-09-27	Injury	PEGASUS BIOLOGICS, INC.	2010-01-05	FTM	ORTHADAPT BIOIMPLANT		Event Description: PATIENT EXPERIENCED INFLAMMATION POST-REPAIR OF THE TIBIALIS POSTERIOR TENDON WITH ORTHADAPT AUGMENTATION (DATE OF SYMPTOM ONSET NOT REPORTED). THE BIOIMPLANT WAS EXPLANTED APPROXIMATELY TWO MONTHS POST-REPAIR. Manufacturer Narrative: THIS CASE INVOLVED A REPAIR OF THE POSTERIOR TIBIALIS TENDON WITH 4X5 CM ORTHADAPT AUGMENTATION. THE GRAFT, AS REPORTED BY THE PHYSICIAN, WAS WRA…
	https://www.accessdata.fda.gov/scripts/cdrh/cfdocs/cfMAUDE/Detail.CFM?MDRFOI__ID=1572176&pc=FTM	3005147058-2009-00177	2006-03-08	Injury	PEGASUS BIOLOGICS, INC.	2010-01-05	FTM	ORTHADAPT BIOIMPLANT		Event Description: PATIENT EXPERIENCED PAIN APPROXIMATELY 10 WEEKS POST ROTATOR CUFF REPAIR USING ORTHADAPT BIOIMPLANT TO BRIDGE A LARGE DEFECT. DURING ARTHROSCOPIC INTERVENTION APPROXIMATELY 12 WEEKS POST REPAIR, THE BIOIMPLANT WAS NOTED TO BE TORN AND LOOSE, AND SUBSEQUENTLY WAS EXPLANTED. Manufacturer Narrative: THIS CASE INVOLVED THE USE OF AN ORTHADAPT BIOIMPLANT TO BRIDGE A GAP IN A ROTATOR…
	https://www.accessdata.fda.gov/scripts/cdrh/cfdocs/cfMAUDE/Detail.CFM?MDRFOI__ID=1572177&pc=FTM	3005147058-2009-00176	2006-03-07	Injury	PEGASUS BIOLOGICS, INC.	2010-01-05	FTM	ORTHADAPT BIOIMPLANT		Event Description: PATIENT EXPERIENCED INFLAMED SHOULDER APPROXIMATELY EIGHT WEEKS POST ROTATOR CUFF TEAR REPAIR USING AN ORTHADAPT BIOIMPLANT. SERIOUS FLUID WAS ASPIRATED AND AN MRI PERFORMED INDICATED CONSIDERABLE FLUID ACCUMULATION. APPROXIMATELY 11 WEEKS POST REPAIR, THE PATIENT WAS TAKEN TO SURGERY. A LARGE CYST, WHICH WAS POSITIONED ON TOP OF THE BIOIMPLANT, WAS FOUND AND EXCISED; AT THAT T…
	https://www.accessdata.fda.gov/scripts/cdrh/cfdocs/cfMAUDE/Detail.CFM?MDRFOI__ID=1572178&pc=FTM	3005147058-2009-00175	2006-12-14	Injury	PEGASUS BIOLOGICS, INC.	2010-01-05	FTM	ORTHADAPT BIOIMPLANT		Event Description: PATIENT DEVELOPED PAIN AND SWELLING APPROXIMATELY FOUR WEEKS POST ROTATOR CUFF TEAR REPAIR WITH AN ORTHADAPT BIOIMPLANT. THE PHYSICIAN SUSPECTED AN INFECTION AND THE PATIENT WAS PUT ON ANTIBIOTICS. WHEN SYMPTOMS PERSISTED, A DRAIN AND IRRIGATION WAS PERFORMED; THE BIOIMPLANT WAS SUBSEQUENTLY EXPLANTED. Manufacturer Narrative: THE REPORTED CASE WAS A REPAIR OF A ROTATOR CUFF TEA…
	https://www.accessdata.fda.gov/scripts/cdrh/cfdocs/cfMAUDE/Detail.CFM?MDRFOI__ID=1572179&pc=FTM	3005147058-2009-00174	2006-12-18	Injury	PEGASUS BIOLOGICS, INC.	2010-01-05	FTM	ORTHADAPT BIOIMPLANT		Event Description: THE REPORTED CASE WAS A REPAIR OF AN ANTERIOR TALOFIBULAR LIGAMENT (ATFL) WITH AN ORTHADAPT BIOIMPLANT. APPROXIMATELY 16 WEEKS POST ATFL PROCEDURE, THE BIOIMPLANT WAS EXPLANTED DURING AN EXPLORATORY PROCEDURE. THE PATIENT'S SYMPTOMS AND DATE OF ONSET WERE NOT REPORTED. Manufacturer Narrative: THE CASE REPORTEDLY INVOLVED USING AN ORTHADAPT IN AN ATFL REPAIR; ORTHADAPT BIOIMPLAN…
	https://www.accessdata.fda.gov/scripts/cdrh/cfdocs/cfMAUDE/Detail.CFM?MDRFOI__ID=1572180&pc=FTM	3005147058-2009-00173	2006-11-13	Injury	PEGASUS BIOLOGICS, INC.	2010-01-05	FTM	ORTHADAPT BIOIMPLANT		Event Description: THE REPORTED CASE WAS AN EFFORT TO SALVAGE A CHRONIC SEVERELY DAMAGED ACETABULUM, NON-INTACT CAPSULE AND UNSTABLE HIP JOINT USING AN ORTHADAPT BIOIMPLANT. THE REPAIR FAILED AND THE BIOIMPLANT WAS EXPLANTED APPROXIMATELY TWO MONTHS POST-SURGERY. PHYSICIAN WAS AWARE THAT HE WAS USING THE ORTHADAPT BIOIMPLANT OFF-LABEL. Manufacturer Narrative: THE PATIENT HAD SEVERE CHRONIC DAMAGE…
	https://www.accessdata.fda.gov/scripts/cdrh/cfdocs/cfMAUDE/Detail.CFM?MDRFOI__ID=1572181&pc=FTM	3005147058-2009-00172	2009-11-30	Injury	PEGASUS BIOLOGICS, INC.	2010-01-05	FTM	ORTHADAPT BIOIMPLANT		Event Description: THE REPORTED CASE INVOLVED A ROTATOR CUFF TEAR REVISION WITH ORTHADAPT AUGMENTATION; THE BIOIMPLANT WAS REMOVED APPROXIMATELY FIVE MONTHS POST REPAIR DURING AN EXPLORATORY PROCEDURE; THE REASON FOR THE EXPLORATORY PROCEDURE WAS NOT REPORTED. Manufacturer Narrative: THE PATIENT HAD PREVIOUS ROTATOR CUFF RUPTURE THAT WAS REPAIRED ARTHROSCOPICALLY. THE REPAIR FAILED AND SUBSEQUENT…
	https://www.accessdata.fda.gov/scripts/cdrh/cfdocs/cfMAUDE/Detail.CFM?MDRFOI__ID=1559551&pc=FTM	3005147058-2009-00079	2007-01-10	Injury	PEGASUS BIOLOGICS, INC.	2009-12-11	FTM	ORTHADAPT BIOIMPLANT		Event Description: PT PRESENTED WITH PAIN AND SWELLING BETWEEN 3 AND 5 MONTHS FOLLOWING A MASSIVE CHRONIC ROTATOR CUFF TEAR IN WHICH THE ORTHADAPT BIOIMPLANT WAS USED. THE GRAFT WAS SUBSEQUENTLY EXPLANTED. Manufacturer Narrative: THE ORTHADAPT BIOIMPLANT WAS USED OFF-LABEL FOR A MASSIVE CHRONIC TEAR. ORTHADAPT IS INDICATED FOR THE REINFORCEMENT OF SOFT TISSUES AND IS NOT INTENDED TO PROVIDE THE F…
	https://www.accessdata.fda.gov/scripts/cdrh/cfdocs/cfMAUDE/Detail.CFM?MDRFOI__ID=1559552&pc=FTM	3005147058-2009-00078	2007-01-10	Injury	PEGASUS BIOLOGICS, INC.	2009-12-11	FTM	ORTHADAPT BIOIMPLANT		Event Description: CASE WAS REPORTED AS AN EXPLANT OF AN ORTHADAPT BIOIMPLANT 3 MONTHS POST ROTATOR CUFF REPAIR. NO OTHER INFORMATION WAS PROVIDED. Manufacturer Narrative: ADDITIONAL INFORMATION WAS REQUESTED FROM THE PHYSICIAN; HOWEVER, NO ADDITIONAL INFORMATION WAS PROVIDED AT THE TIME OF THIS REPORT. THE DEVICE WAS NOT RETURNED TO THE MANUFACTURER FOR EVALUATION. A REVIEW OF THE DEVICE HISTORY…
	https://www.accessdata.fda.gov/scripts/cdrh/cfdocs/cfMAUDE/Detail.CFM?MDRFOI__ID=1559553&pc=FTM	3005147058-2009-00077	2006-12-26	Injury	PEGASUS BIOLOGICS, INC.	2009-12-11	FTM	ORTHADAPT BIOIMPLANT		Event Description: PATIENT PRESENTED WITH RIGHT SHOULDER PAIN AND STIFFNESS APPROXIMATELY 6 MONTHS FOLLOWING A MASSIVE ROTATOR CUFF TEAR REPAIR WITH THE ORTHADAPT BIOIMPLANT. THE GRAFT WAS EXPLANTED APPROXIMATELY 7 MONTHS POST-IMPLANT. Manufacturer Narrative: THE ORTHADAPT BIOIMPLANT WAS USED OFF-LABEL IN A ROTATOR CUFF PROCEDURE TO BRIDGE A GAP, WHICH IS AN OFF-LABEL USE. ORTHADAPT IS INDICATED …
	https://www.accessdata.fda.gov/scripts/cdrh/cfdocs/cfMAUDE/Detail.CFM?MDRFOI__ID=1559563&pc=FTM	3005147058-2009-00090	2007-01-31	Injury	PEGASUS BIOLOGICS, INC.	2009-12-11	FTM	ORTHADAPT BIOIMPLANT		Event Description: PATIENT EXPERIENCED PAIN AND SWELLING APPROXIMATELY THREE MONTHS POST REPAIR OF A CHRONIC ROTATOR CUFF TEAR WITH ORTHADAPT BIOIMPLANT. THE BIOIMPLANT WAS EXPLANTED APPROXIMATELY FIVE MONTHS POST REPAIR. Manufacturer Narrative: THIS CASE WAS A REPAIR OF A MASSIVE CHRONIC ROTATOR CUFF TEAR WHERE THE ORTHADAPT BIOIMPLANT WAS USED OFF-LABEL TO BRIDGE A GAP IN THE NATIVE TISSUE. ORT…
	https://www.accessdata.fda.gov/scripts/cdrh/cfdocs/cfMAUDE/Detail.CFM?MDRFOI__ID=1559564&pc=FTM	3005147058-2009-00089		Injury	PEGASUS BIOLOGICS, INC.	2009-12-11	FTM	ORTHADAPT BIOIMPLANT		Event Description: THE PATIENT EXPERIENCED PAIN, TENDERNESS AND SWELLING APPROXIMATELY THREE MONTHS POST ROTATOR CUFF REPAIR WITH ORTHADAPT AUGMENTATION. DUE TO THE CONTINUED PAIN AND SWELLING POST CONSERVATIVE TREATMENT, THE PATIENT UNDERWENT EXPLORATORY SURGERY OF THE REPAIR SITE. THE PHYSICIAN INDICATED THE PATIENT APPEARED TO HAVE A SEVERE REACTIVE INFLAMMATION TO THE BONE ANCHORS USED (PLA/P…
	https://www.accessdata.fda.gov/scripts/cdrh/cfdocs/cfMAUDE/Detail.CFM?MDRFOI__ID=1559565&pc=FTM	3005147058-2009-00088	2006-11-22	Injury	PEGASUS BIOLOGICS, INC.	2009-12-11	FTM	ORTHADAPT BIOIMPLANT		Event Description: APPROXIMATELY FOUR MONTHS POST ROTATOR CUFF TEAR REPAIR WITH AN ORTHADAPT BIOIMPLANT, THE PATIENT DEVELOPED PAIN AND SWELLING. APPROXIMATELY FIVE MONTHS POST REPAIR THE GRAFT WAS EXPLANTED. Manufacturer Narrative: THE PATIENT HAD A 4 CM ROTATOR CUFF TEAR THAT WAS REPAIRED WITH ORTHADAPT AUGMENTATION USING ETHIBOND SUTURE TO FIXATE THE GRAFT ON THE NATIVE TISSUE. FOUR MONTHS AFT…
	https://www.accessdata.fda.gov/scripts/cdrh/cfdocs/cfMAUDE/Detail.CFM?MDRFOI__ID=1559566&pc=FTM	3005147058-2009-00087	2006-12-08	Injury	PEGASUS BIOLOGICS, INC.	2009-12-11	FTM	ORTHADAPT BIOIMPLANT		Event Description: PATIENT DEVELOPED INFLAMMATION, STIFFNESS AND FLUID COLLECTION AT THE SURGICAL SITE POST REPAIR OF A MASSIVE CHRONIC ROTATOR CUFF TEAR USING AN ORTHADAPT BIOIMPLANT. THE PHYSICIAN EXPLANTED THE GRAFT APPROXIMATELY EIGHT MONTHS POST-IMPLANT; AT THE TIME OF EXPLANT, THE ROTATOR CUFF APPEARED TO HAVE RE-RUPTURED. Manufacturer Narrative: THIS CASE INVOLVED THE USE OF THE ORTHADAPT …
	https://www.accessdata.fda.gov/scripts/cdrh/cfdocs/cfMAUDE/Detail.CFM?MDRFOI__ID=1559567&pc=FTM	3005147058-2009-00086	2006-10-05	Injury	PEGASUS BIOLOGICS, INC.	2009-12-11	FTM	ORTHADAPT BIOIMPLANT		Event Description: THE PATIENT SUFFERED A TRAUMATIC FALL APPROXIMATELY ONE MONTH POST ROTATOR CUFF REPAIR WITH ORTHADAPT AUGMENTATION. POST-FALL, THE PATIENT EXPERIENCED IRRITATION AT THE REPAIR SITE; THE ORTHADAPT GRAFT WAS EXPLANTED APPROXIMATELY ONE MONTH POST IMPLANT. Manufacturer Narrative: THE LIKELY CAUSE OF THE EVENT IS FIXATION FAILURE DUE TO PATIENT TRAUMA (FALL APPROXIMATELY ONE MONTH …
	https://www.accessdata.fda.gov/scripts/cdrh/cfdocs/cfMAUDE/Detail.CFM?MDRFOI__ID=1559568&pc=FTM	3005147058-2009-00085	2006-12-01	Injury	PEGASUS BIOLOGICS, INC.	2009-12-11	FTM	ORTHADAPT BIOIMPLANT		Event Description: PATIENT EXPERIENCED WOUND CLOSURE ISSUES POST ACHILLES TENDON REPAIR WITH ORTHADAPT AUGMENTATION. THE GRAFT WAS EXPLANTED APPROXIMATELY 3 MONTHS POST-IMPLANT. Manufacturer Narrative: THE LIKELY CAUSE OF THE EVENT IS DUE TO WOUND CLOSURE ISSUES CAUSED BY THE MECHANICAL LIMITATIONS OF THE PATIENT'S PHYSIOLOGY AND SURGICAL TECHNIQUE (PHYSICIAN COULD NOT ACHIEVE SUFFICIENT SKIN CLO…
	https://www.accessdata.fda.gov/scripts/cdrh/cfdocs/cfMAUDE/Detail.CFM?MDRFOI__ID=1559569&pc=FTM	3005147058-2009-00084		Injury	PEGASUS BIOLOGICS, INC.	2009-12-11	FTM	ORTHADAPT BIOIMPLANT		Event Description: THE ORTHADAPT BIOIMPLANT WAS USED AS A SPACER IN THE 1ST METATARSOPHALANGEAL JOINT IN A KELLER PROCEDURE; THE REPAIR FAILED AND THE GRAFT WAS REMOVED AT AN UNKNOWN TIME POST REPAIR (CAUSE OF THE REPAIR FAILURE AND EVENT LEADING TO THE EXPLANT WERE NOT PROVIDED TO THE MANUFACTURER). Manufacturer Narrative: THE ORTHADAPT BIOIMPLANT WAS USED AS AN INTER-POSITIONAL SPACER IN THE 1S…
	https://www.accessdata.fda.gov/scripts/cdrh/cfdocs/cfMAUDE/Detail.CFM?MDRFOI__ID=1559570&pc=FTM	3005147058-2009-00083	2007-01-15	Injury	PEGASUS BIOLOGICS, INC.	2009-12-11	FTM	ORTHADAPT BIOIMPLANT		Event Description: PT DEVELOPED REDNESS, SWELLING AND ERYTHEMA POST REPAIR OF A CHRONIC MASSIVE ROTATOR CUFF TEAR IN WHICH THE ORTHADAPT BIOIMPLANT WAS USED. APPROX THREE MONTHS POST REPAIR, THE BIOIMPLANT WAS REMOVED. AT THE TIME OF REPORT, THE PHYSICIAN INDICATED THE PT WAS NON-COMPLIANT AND TOOK ARM OUT OF SLING VERY EARLY IN REHAB PROCESS. Manufacturer Narrative: THE ORTHADAPT BIOIMPLANT WAS …
	https://www.accessdata.fda.gov/scripts/cdrh/cfdocs/cfMAUDE/Detail.CFM?MDRFOI__ID=1559571&pc=FTM	3005147058-2009-00082	2007-01-09	Injury	PEGASUS BIOLOGICS, INC.	2009-12-11	FTM	ORTHADAPT BIOIMPLANT		Event Description: POST ROTATOR CUFF REPAIR WITH ORTHADAPT AUGMENTATION, THE PT EXPERIENCED SWELLING AND POSSIBLE REPAIR FAILURE. THE ONSET OF THE SELLING IS UNK. APPROX 8 WEEKS POST-REPAIR, THE ROTATOR CUFF WAS RE-REPAIRED; AT THAT TIME, TISSUE WAS REMOVED; HOWEVER, THE PHYSICIAN INDICATED THE REMOVED TISSUE DID NOT RESEMBLE THE ORTHADAPT GRAFT. Manufacturer Narrative: ALTHOUGH A DIRECT CAUSE FO…
	https://www.accessdata.fda.gov/scripts/cdrh/cfdocs/cfMAUDE/Detail.CFM?MDRFOI__ID=1559573&pc=FTM	3005147058-2009-00081	2007-01-15	Injury	PEGASUS BIOLOGICS, INC.	2009-12-11	FTM	ORTHADAPT BIOIMPLANT		Event Description: PT DEVELOPED SWELLING AT THE SURGICAL SITE POST ACHILLES TENDON REPAIR WITH ORTHADAPT AUGMENTATION. APPROX SIX MONTHS POST REPAIR, THE PHYSICIAN REMOVED THE GRAFT; APPROX 40 CC OF FLUID WAS DRAINED (CULTURE RESULTS WERE NEGATIVE FOR GROWTH). PHYSICIAN INDICATED, THE TENDON WAS HEALED. Manufacturer Narrative: BASED ON AVAILABLE CASE INFO, THE LIKELY CAUSE OF THE EVENT IS DUE TO …
	https://www.accessdata.fda.gov/scripts/cdrh/cfdocs/cfMAUDE/Detail.CFM?MDRFOI__ID=1559574&pc=FTM	3005147058-2009-00080	2007-01-12	Injury	PEGASUS BIOLOGICS, INC.	2009-12-11	FTM	ORTHADAPT BIOIMPLANT		Event Description: PT DEVELOPED A RED BUMP (APPROX 3CM X 5CM) AT THE SURGICAL SITE FOLLOWING ROTATOR CUFF REPAIR WITH ORTHADAPT AUGMENTATION. THE GRAFT WAS EXPLANTED APPROX 3 MONTHS POST-REPAIR. AT THE TIME OF EXPLANT, SURGEON NOTICED SUTURES WERE LOOSE AND APPEARED TO BE SNAPPED/BROKEN AND APPROX 30CC OF WHITE GRANULOMATOUS MATERIAL WAS PRESENT. Manufacturer Narrative: DURING EXPLANT, IT WAS FOU…
	https://www.accessdata.fda.gov/scripts/cdrh/cfdocs/cfMAUDE/Detail.CFM?MDRFOI__ID=1559575&pc=FTM	3005147058-2009-00100	2007-04-02	Injury	PEGASUS BIOLOGICS, INC.	2009-12-11	FTM	ORTHADAPT BIOIMPLANT		Event Description: APPROX EIGHT MONTHS POST BILATERAL ACHILLES TENDON REPAIR WITH ORTHADAPT AUGMENTATION, THE PT DEVELOPED AN ABSCESS OVER THE LEFT SIDE OF THE REPAIR. APPROX 12 MONTHS POST REPAIR, THE BIOIMPLANT USED ON THE LEFT SIDE OF THE REPAIR WAS EXPLANTED; THE PHYSICIAN NOTED THE GRAFT WAS COMPLETELY DETACHED FROM THE TENDON, ALTHOUGH THE TENDON HAD HEALED. Manufacturer Narrative: THE PHYS…
	https://www.accessdata.fda.gov/scripts/cdrh/cfdocs/cfMAUDE/Detail.CFM?MDRFOI__ID=1559576&pc=FTM	3005147058-2009-00099	2007-03-28	Injury	PEGASUS BIOLOGICS, INC.	2009-12-11	FTM	ORTHADAPT BIOIMPLANT		Event Description: PATIENT EXPERIENCED PAIN, POST CARPOMETACARPAL (CMC) PROCEDURE, USING AN ORTHADAPT BIOIMPLANT. THE GRAFT WAS EXPLANTED APPROXIMATELY SEVEN MONTHS POST CMC PROCEDURE. Manufacturer Narrative: THE ORTHADAPT BIOIMPLANT WAS USED IN A CARPOMETACARPAL (CMC) PROCEDURE; ORTHADAPT BIOIMPLANTS ARE NOT INDICATED FOR THIS USE; THUS, THIS WAS AN OFF-LABEL USE. BASED ON THE AVAILABLE CASE INF…
	https://www.accessdata.fda.gov/scripts/cdrh/cfdocs/cfMAUDE/Detail.CFM?MDRFOI__ID=1559577&pc=FTM	3005147058-2009-00098	2007-03-20	Injury	PEGASUS BIOLOGICS, INC.	2009-12-11	FTM	ORTHADAPT BIOIMPLANT		Event Description: THE PT EXPERIENCED PAIN AND SWELLING APPROX THREE MONTHS POST CHRONIC ROTATOR CUFF REPAIR WITH ORTHADAPT AUGMENTATION. THE PT'S SYMPTOMS WERE TREATED WITH STEROIDS AND PAIN MANAGEMENT. THE BIOIMPLANT WAS EXPLANTED APPROX FIVE MONTHS POST-REPAIR. AT THE TIME OF EXPLANT, THE PHYSICIAN INDICATED THAT THE BIOIMPLANT WAS PARTIALLY LOOSE. Manufacturer Narrative: THE PHYSICIAN INDICAT…
	https://www.accessdata.fda.gov/scripts/cdrh/cfdocs/cfMAUDE/Detail.CFM?MDRFOI__ID=1559578&pc=FTM	3005147058-2009-00097	2007-03-13	Injury	PEGASUS BIOLOGICS, INC.	2009-12-11	FTM	ORTHADAPT BIOIMPLANT		Event Description: THE ORTHADAPT BIOIMPLANT WAS EXPLANTED APPROX SEVEN MONTHS POST ROTATOR CUFF REPAIR; THE REASON FOR EXPLANT WAS NOT PROVIDED TO THE MFR. AT THE TIME OF EXPLANT, THE PHYSICIAN INDICATED ONLY TWO SUTURES WERE STILL ATTACHED TO THE GRAFT. Manufacturer Narrative: ADDITIONAL INFO REGARDING THE EVENT WAS NOT PROVIDED BY THE PHYSICIAN; THUS, THE CAUSE OF THE EVENT CANNOT BE DETERMINED…
	https://www.accessdata.fda.gov/scripts/cdrh/cfdocs/cfMAUDE/Detail.CFM?MDRFOI__ID=1559579&pc=FTM	3005147058-2009-00096	2007-01-31	Injury	PEGASUS BIOLOGICS, INC.	2009-12-11	FTM	ORTHADAPT BIOIMPLANT		Event Description: THE PHYSICIAN INDICATED THE PT HAD SIGNIFICANTLY DEGENERATIVE NATIVE TISSUE PRIOR TO REPAIRING THE ROTATOR CUFF WITH AN ORTHADAPT BIOIMPLANT. THE BIOIMPLANT WAS EXPLANTED APPROX FOUR MONTHS POST REPAIR; THE PT'S SYMPTOMS LEADING TO THE EXPLANT WERE NOT REPORTED. Manufacturer Narrative: THIS CASE INVOLVED THE USE OF AN ORTHADAPT BIOIMPLANT IN A REPAIR OF A ROTATOR CUFF TEAR WITH…
	https://www.accessdata.fda.gov/scripts/cdrh/cfdocs/cfMAUDE/Detail.CFM?MDRFOI__ID=1559580&pc=FTM	3005147058-2009-00095	2007-02-14	Injury	PEGASUS BIOLOGICS, INC.	2009-12-11	FTM	ORTHADAPT BIOIMPLANT		Event Description: PT EXPERIENCED PAIN AND SWELLING OF THE FOOT POST ACHILLES TENDON REPAIR WITH ORTHADAPT AUGMENTATION. THE ONSET DATE IS UNK. APPROX EIGHT MONTHS POST REPAIR, THE BIOIMPLANT WAS EXPLANTED; THE PHYSICIAN INDICATED THE TENDON WAS HEALED. Manufacturer Narrative: IN ADDITION TO FOOT DEFORMITY, THE SURGEON NOTED THAT THE PT HAD BEEN DIAGNOSED WITH OSTEOMYELITIS OF THE CALCANEOUS, WHI…
	https://www.accessdata.fda.gov/scripts/cdrh/cfdocs/cfMAUDE/Detail.CFM?MDRFOI__ID=1559581&pc=FTM	3005147058-2009-00094	2007-02-04	Injury	PEGASUS BIOLOGICS, INC.	2009-12-11	FTM	ORTHADAPT BIOIMPLANT		Event Description: PT EXPERIENCED INFLAMMATION APPROX 9 MONTHS POST REPAIR OF A MASSIVE ROTATOR CUFF TEAR USING ORTHADAPT BIOIMPLANT. THE BIOIMPLANT WAS EXPLANTED DURING INCISION AND DRAINAGE APPROX 9 MONTHS POST REPAIR. AT THE TIME OF EXPLANT, THE ROTATOR CUFF TEAR HAD HEALED TO ONLY A SMALL DEFICIENCY. Manufacturer Narrative: THIS CASE INVOLVED THE USE OF THE ORTHADAPT BIOIMPLANT IN THE REPAIR …
	https://www.accessdata.fda.gov/scripts/cdrh/cfdocs/cfMAUDE/Detail.CFM?MDRFOI__ID=1559582&pc=FTM	3005147058-2009-00093	2007-02-01	Injury	PEGASUS BIOLOGICS, INC.	2009-12-11	FTM	ORTHADAPT BIOIMPLANT		Event Description: PATIENT EXPERIENCED SWELLING POST CARPOMETACARPAL (CMC) PROCEDURE, WHERE THE ORTHADAPT BIOIMPLANT WAS USED AS A SPACER. GRAFT WAS EXPLANTED APPROXIMATELY 3 WEEKS POST-IMPLANT. Manufacturer Narrative: THE ORTHADAPT BIOIMPLANT WAS USED AS A SPACER IN A CARPOMETACARPAL (CMC) PROCEDURE; ORTHADAPT BIOIMPLANTS ARE NOT INDICATED FOR THIS USE; THUS, THIS WAS AN OFF-LABEL USE. BASED ON …
	https://www.accessdata.fda.gov/scripts/cdrh/cfdocs/cfMAUDE/Detail.CFM?MDRFOI__ID=1559583&pc=FTM	3005147058-2009-00092	2007-02-22	Injury	PEGASUS BIOLOGICS, INC.	2009-12-11	FTM	ORTHADAPT BIOIMPLANT		Event Description: PT EXPERIENCED WOUND COMPLICATIONS APPROX ONE MONTH POST ACHILLES TENDON REPAIR WITH ORTHADAPT AUGMENTATION. WHEN THE BIOIMPLANT WAS EXPLANTED, THE PHYSICIAN NOTED BOTH ERYTHEMA AND ULCERATIONS AT THE IMPLANT SITE. Manufacturer Narrative: THE PHYSICIAN FIXATED THE ORTHADAPT BIOIMPLANT USING ABSORBABLE SUTURES; USER IS INSTRUCTED TO FIXATE THE ORTHADAPT BIOIMPLANT WITH NON-ABSOR…
	https://www.accessdata.fda.gov/scripts/cdrh/cfdocs/cfMAUDE/Detail.CFM?MDRFOI__ID=1559584&pc=FTM	3005147058-2009-00091	2007-02-20	Injury	PEGASUS BIOLOGICS, INC.	2009-12-11	FTM	ORTHADAPT BIOIMPLANT		Event Description: APPROX SEVEN DAYS POST ULNAR COLLATERAL LIGAMENT REPAIR WITH ORTHADAPT AUGMENTATION, THE PT FELL, RESULTING IN PAIN AND SWELLING AT THE REPAIR SITE. APPROX TWO MONTHS POST-IMPLANT, THE PHYSICIAN PERFORMED EXPLORATORY SURGERY; THE BIOIMPLANT WAS REMOVED AT THAT TIME. Manufacturer Narrative: THE CASE ASSESMENT IDENTIFIED THE LIKELY CAUSE OF THE EVENT AS PT TRAUMA (FALLING) SEVEN …
	https://www.accessdata.fda.gov/scripts/cdrh/cfdocs/cfMAUDE/Detail.CFM?MDRFOI__ID=1559585&pc=FTM	3005147058-2009-00110		Injury	PEGASUS BIOLOGICS, INC.	2009-12-11	FTM	ORTHADAPT BIOIMPLANT		Event Description: RE-RUPTURE OF ROTATOR CUFF TENDON POST MASSIVE ROTATOR CUFF TEAR REPAIR WITH ORTHADAPT AUGMENTATION (ONSET DATE IS UNKNOWN). THE BIOIMPLANT WAS SUBSEQUENTLY EXPLANTED (10 TO 16 WEEKS POST-REPAIR) AND A REVERSE SHOULDER PROSTHESIS PROCEDURE PERFORMED. Manufacturer Narrative: THE SURGEON NOTED THAT THE PATIENT HAD VERY POOR NATIVE TISSUE AND THE ROTATOR CUFF REPAIR WITH ORTHADAPT…
	https://www.accessdata.fda.gov/scripts/cdrh/cfdocs/cfMAUDE/Detail.CFM?MDRFOI__ID=1559586&pc=FTM	3005147058-2009-00109		Injury	PEGASUS BIOLOGICS, INC.	2009-12-11	FTM	ORTHADAPT BIOIMPLANT		Event Description: RE-RUPTURE OF ROTATOR CUFF TENDON POST MASSIVE ROTATOR CUFF TEAR REPAIR WITH ORTHADAPT AUGMENTATION (ONSET DATE IS UNK). THE BIOIMPLANT WAS SUBSEQUENTLY EXPLANTED (10 TO 16 WEEKS POST-REPAIR) AND A REVERSE SHOULDER PROSTHESIS PROCEDURE PERFORMED. Manufacturer Narrative: THE SURGEON NOTED THAT THE PT HAD VERY POOR NATIVE TISSUE AND THE ROTATOR CUFF REPAIR WITH ORTHADAPT AUGMENTA…
	https://www.accessdata.fda.gov/scripts/cdrh/cfdocs/cfMAUDE/Detail.CFM?MDRFOI__ID=1559587&pc=FTM	3005147058-2009-00108		Injury	PEGASUS BIOLOGICS, INC.	2009-12-11	FTM	ORTHADAPT BIOIMPLANT		Event Description: RE-RUPTURE OF ROTATOR CUFF TENDON POST MASSIVE ROTATOR CUFF TEAR REPAIR WITH ORTHADAPT AUGMENTATION (ONSET DATE IS UNK). THE BIOIMPLANT WAS SUBSEQUENTLY EXPLANTED (10 TO 16 WEEKS POST-REPAIR) AND A REVERSE SHOULDER PROSTHESIS PROCEDURE PERFORMED. Manufacturer Narrative: THE SURGEON NOTED THAT THE PT HAD VERY POOR NATIVE TISSUE AND THE ROTATOR CUFF REPAIR WITH ORTHADAPT AUGMENTA…
	https://www.accessdata.fda.gov/scripts/cdrh/cfdocs/cfMAUDE/Detail.CFM?MDRFOI__ID=1559588&pc=FTM	3005147058-2009-00107	2007-04-25	Injury	PEGASUS BIOLOGICS, INC.	2009-12-11	FTM	ORTHADAPT BIOIMPLANT		Event Description: PT EXPERIENCED WOUND DEHISCENCE AND POSSIBLE INFECTION SHORTLY POST-REPAIR OF THE RUPTURED LEFT ACHILLES TENDON WITH ORTHADAPT AUGMENTATION. APPROX THREE MONTHS POST-REPAIR, THE PT DEVELOPED LESIONS AT THE REPAIR SITE, WHICH WAS SUBSEQUENTLY DEBRIDED. THE BIOIMPLANT WAS EXPLANTED APPROX 10 MONTHS POST-REPAIR. Manufacturer Narrative: PT HAD A CALCANEAL SPUR; THE SPUR WAS REMOVED…
	https://www.accessdata.fda.gov/scripts/cdrh/cfdocs/cfMAUDE/Detail.CFM?MDRFOI__ID=1559589&pc=FTM	3005147058-2009-00106	2007-04-18	Injury	PEGASUS BIOLOGICS, INC.	2009-12-11	FTM	ORTHADAPT BIOIMPLANT		Event Description: PT PRESENTED WITH CONTINUOUS DRAINING AND WOUND HEALING COMPLICATIONS FOLLOWING LATERAL ANKLE PERONEAL TENDON REPAIR WITH ORTHADAPT AUGMENTATION (UNK IMPLANT DATE). ONSET OF SYMPTOMS WAS NOT REPORTED. GRAFT WAS SUBSEQUENTLY EXPLANTED. Manufacturer Narrative: CASE INFORMATION WAS REQUESTED FROM THE PHYSICIAN; HOWEVER, NONE WAS PROVIDED. AS A RESULT, THE CAUSE OF THIS EVENT CANNO…
	https://www.accessdata.fda.gov/scripts/cdrh/cfdocs/cfMAUDE/Detail.CFM?MDRFOI__ID=1559590&pc=FTM	3005147058-2009-00105	2007-01-01	Injury	PEGASUS BIOLOGICS, INC.	2009-12-11	FTM	ORTHADAPT BIOIMPLANT		Event Description: PT EXPERIENCED SKIN EROSION AND WOUND DEHISCENCE AT THE CALCANEAL SITE OF THE SURGICAL INCISION AFTER HE CAME OUT OF A WALKING CAST APPROXIMATELY SIX WEEKS POST-REPAIR OF ACHILLES INSERTIONAL RUPTURE OF CALCANEUS WITH ORTHADAPT AUGMENTATION. THE BIOIMPLANT WAS EXPLANTED APPROXIMATELY TWO MONTHS POST-REPAIR; AT THAT TIME THE ACHILLES TENDON WAS NOTED TO BE HEALED. Manufacturer N…
	https://www.accessdata.fda.gov/scripts/cdrh/cfdocs/cfMAUDE/Detail.CFM?MDRFOI__ID=1559591&pc=FTM	3005147058-2009-00104	2007-03-30	Injury	PEGASUS BIOLOGICS, INC.	2009-12-11	FTM	ORTHADAPT BIOMPLANT		Event Description: PT DEVELOPED SWELLING AND TENDERNESS APPROXIMATELY FIVE MONTHS POST ACHILLES TENDON REPAIR WITH ORTHADAPT AUGMENTATION. APPROXIMATELY NINE MONTHS POST REPAIR, THE PHYSICIAN PERFORMED AN EXPLORATION AND DEBRIDEMENT, WHICH INCLUDED REMOVAL OF THE BIOIMPLANT; AT THAT TIME, THE ACHILLES TENDON WAS NOTED TO BE HEALED. Manufacturer Narrative: DURING THE EXPLANT SURGERY, THE TENDON NO…
	https://www.accessdata.fda.gov/scripts/cdrh/cfdocs/cfMAUDE/Detail.CFM?MDRFOI__ID=1559592&pc=FTM	3005147058-2009-00103	2007-04-17	Injury	PEGASUS BIOLOGICS, INC.	2009-12-11	FTM	ORTHADAPT BIOIMPLANT		Event Description: PT DEVELOPED A SMALL MASS OVER THE DELTOID POST ROTATOR CUFF REPAIR WITH ORTHADAPT AUGMENTATION; THE DATE OF SYMPTOM ONSET WAS NOT SPECIFIED. THE MASS WAS ASPIRATED AND THE SUBSEQUENT CULTURE REPORTS WERE NEGATIVE FOR GROWTH. THE BIOIMPLANT WAS EXPLANTED APPROXIMATELY FOUR MONTHS POST REPAIR. Manufacturer Narrative: THE PHYSICIAN INDICATED THAT ABSORBABLE SUTURES WERE USED TO F…
	https://www.accessdata.fda.gov/scripts/cdrh/cfdocs/cfMAUDE/Detail.CFM?MDRFOI__ID=1559593&pc=FTM	3005147058-2009-00102		Injury	PEGASUS BIOLOGICS, INC.	2009-12-11	FTM	ORTHADAPT BIOIMPLANT		Event Description: THE PT EXPERIENCED UNSPECIFIED SYMPTOMS POST CARPOMETACARPAL (CMC) PROCEDURE WHERE AN ORTHADAPT BIOIMPLANT WAS USED AS A SPACER. THE GRAFT WAS SUBSEQUENTLY EXPLANTED (DATE NOT PROVIDED). Manufacturer Narrative: THE ORTHADAPT BIOIMPLANT WAS USED AS A SPACER IN A CARPOMETACARPAL (CMC) PROCEDURE; ORTHADAPT BIOIMPLANTS ARE NOT INDICATED FOR THIS USE; THUS, THIS WAS AN OFF-LABEL USE…
	https://www.accessdata.fda.gov/scripts/cdrh/cfdocs/cfMAUDE/Detail.CFM?MDRFOI__ID=1559594&pc=FTM	3005147058-2009-00101	2007-03-28	Injury	PEGASUS BIOLOGICS, INC.	2009-12-11	FTM	ORTHADAPT BIOIMPLANT		Event Description: THE PT EXPERIENCED UNSPECIFIED SYMPTOMS POST CARPOMETACARPAL (CMC) PROCEDURE WHERE AN ORTHADAPT BIOIMPLANT WAS USED AS A SPACER. THE GRAFT WAS EXPLANTED APPROXIMATELY ONE MONTH POST PROCEDURE. Manufacturer Narrative: THE ORTHADAPT BIOIMPLANT WAS USED AS A SPACER IN A CARPOMETACARPAL (CMC) PROCEDURE; ORTHADAPT BIOIMPLANTS ARE NOT INDICATED FOR THIS USE; THUS, THIS WAS AN OFF-LAB…
	https://www.accessdata.fda.gov/scripts/cdrh/cfdocs/cfMAUDE/Detail.CFM?MDRFOI__ID=1559595&pc=FTM	3005147058-2009-00117	2007-06-06	Injury	PEGASUS BIOLOGICS, INC.	2009-12-11	FTM	ORTHADAPT BIOIMPLANT		Event Description: PT EXPERIENCED PAIN AND DISCOMFORT ON THE BACK OF THE ANKLE DURING FULL MOTION APPROX 15 WEEKS AFTER DEBRIDEMENT OF ACHILLES TENDINOPATHY AND APPLICATION OF ORTHADAPT BIOIMPLANT; THE BIOIMPLANT WAS SUBSEQUENTLY EXPLANTED. Manufacturer Narrative: THE PHYSICIAN INDICATED THE ORTHADAPT BIOIMPLANT WAS FIXATED WITH ONLY 3 TO 4 STITCHES USING ABSORBABLE SUTURES; THE USER IS INSTRUCTE…
	https://www.accessdata.fda.gov/scripts/cdrh/cfdocs/cfMAUDE/Detail.CFM?MDRFOI__ID=1559596&pc=FTM	3005147058-2009-00116	2007-05-31	Injury	PEGASUS BIOLOGICS, INC.	2009-12-11	FTM	ORTHADAPT BIOIMPLANT		Event Description: PATIENT DEVELOPED SWELLING AND PAIN ON THE RIGHT ELBOW APPROXIMATELY 4.5 MONTHS POST LATERAL COLLATERAL LIGAMENT (LCL) RECONSTRUCTION WITH AN ORTHADAPT BIOIMPLANT. MRI PERFORMED 3 WEEKS LATER INDICATED LARGE FLUID COLLECTION WITH A TENDON GRAFT FLOATING. EXPLORATORY SURGERY PERFORMED 2 WEEKS LATER INDICATED SEVERE SYNOVITIS AND DISRUPTION OF LCL RECONSTRUCTION. AFTER INCISION A…
	https://www.accessdata.fda.gov/scripts/cdrh/cfdocs/cfMAUDE/Detail.CFM?MDRFOI__ID=1559597&pc=FTM	3005147058-2009-00115	2006-12-14	Injury	PEGASUS BIOLOGICS, INC.	2009-12-11	FTM	ORTHADAPT BIOIMPLANT		Event Description: PATIENT DEVELOPED PAIN AND SEROMA ON LEFT ELBOW APPROXIMATELY 7 WEEKS POST LATERAL COLLATERAL LIGAMENT (LCL) RECONSTRUCTION WITH AN ORTHADAPT BIOIMPLANT. THE PATIENT UNDERWENT ASPIRATION WITHOUT RESOLUTION; CULTURES WERE NEGATIVE FOR GROWTH. TWO WEEKS LATER, EXPLORATORY SURGERY WAS PERFORMED; AT THAT TIME THE LCL AND COMMON EXTENSOR RECONSTRUCTION WERE NOTED TO HAVE RE-RUPTURED…
	https://www.accessdata.fda.gov/scripts/cdrh/cfdocs/cfMAUDE/Detail.CFM?MDRFOI__ID=1559598&pc=FTM	3005147058-2009-00114	2007-06-19	Injury	PEGASUS BIOLOGICS, INC.	2009-12-11	FTM	ORTHADAPT BIOIMPLANT		Event Description: PATIENT DEVELOPED ERYTHEMA, SWELLING AND FLUID DISCHARGE AT THE INCISION SITE POST ROTATOR CUFF REPAIR WITH ORTHADAPT BIOIMPLANT AUGMENTATION. THE BIOIMPLANT WAS EXPLANTED EIGHT DAYS POST-REPAIR. Manufacturer Narrative: THIS CASE INVOLVED THE USE OF AN ORTHADAPT BIOIMPLANT IN A REPAIR OF A ROTATOR CUFF TEAR WITH POOR NATIVE TISSUE. ORTHADAPT BIOIMPLANTS ARE NOT INDICATED FOR US…
	https://www.accessdata.fda.gov/scripts/cdrh/cfdocs/cfMAUDE/Detail.CFM?MDRFOI__ID=1559599&pc=FTM	3005147058-2009-00113	2007-03-01	Injury	PEGASUS BIOLOGICS, INC.	2009-12-11	FTM	ORTHADAPT BIOIMPLANT		Event Description: PATIENT DEVELOPED AN EARLY ULCERATION AT THE INCISION SITE POST PERONEAL TENDON REPAIR WITH ORTHADAPT AUGMENTATION, FOLLOWED BY A SECOND ULCERATION 10 WEEKS LATER. THE BIOIMPLANT WAS EXPLANTED APPROXIMATELY 12 WEEKS POST-IMPLANT. Manufacturer Narrative: THE PHYSICIAN INDICATED THAT AT THE TIME OF EXPLANT THE BIOIMPLANT WAS INTACT AND THERE WERE NO SIGNS OF INCORPORATION WITH TH…
	https://www.accessdata.fda.gov/scripts/cdrh/cfdocs/cfMAUDE/Detail.CFM?MDRFOI__ID=1559600&pc=FTM	3005147058-2009-00112	2007-03-01	Injury	PEGASUS BIOLOGICS, INC.	2009-12-11	FTM	ORTHADAPT BIOIMPLANT		Event Description: PATIENT HAD PERONEAL TENDON TEAR REPAIRED WITH ORTHADAPT AUGMENTATION. THE BIOIMPLANT WAS EXPLANTED APPROXIMATELY THREE MONTHS POST-REPAIR; CULTURE TAKEN AT THE TIME OF EXPLANT TESTED POSITIVE FOR SERRATIA. THE SIGNS AND SYMPTOMS WHICH LED TO THE EXPLANT WERE NOT PROVIDED. Manufacturer Narrative: THE CULTURE REPORT TAKEN FROM THE GRAFT AT TIME OF EXPLANT IDENTIFIED SERRATIA. TH…
	https://www.accessdata.fda.gov/scripts/cdrh/cfdocs/cfMAUDE/Detail.CFM?MDRFOI__ID=1559603&pc=FTM	3005147058-2009-00111		Injury	PEGASUS BIOLOGICS, INC.	2009-12-11	FTM	ORTHADAPT BIOIMPLANT		Event Description: THE PATIENT EXPERIENCED UNSPECIFIED SYMPTOMS POST CARPOMETACARPAL (CMC) PROCEDURE WHERE AN ORTHADAPT BIOIMPLANT WAS USED AS A SPACER. THE GRAFT WAS SUBSEQUENTLY EXPLANTED (DATE NOT PROVIDED). Manufacturer Narrative: THE ORTHADAPT BIOIMPLANT WAS USED AS A SPACER IN A CARPOMETACARPAL (CMC) PROCEDURE; ORTHADAPT BIOIMPLANTS ARE NOT INDICATED FOR THIS USE; THUS, THIS WAS AN OFF-LABE…
	https://www.accessdata.fda.gov/scripts/cdrh/cfdocs/cfMAUDE/Detail.CFM?MDRFOI__ID=1559604&pc=FTM	3005147058-2009-00124	2007-07-19	Injury	PEGASUS BIOLOGICS, INC.	2009-12-11	FTM	ORTHADAPT BIOIMPLANT		Event Description: APPROXIMATELY TWO MONTHS POST ACHILLES TENDON REPAIR WITH ORTHADAPT AUGMENTATION, THE PATIENT FELL DOWN A FLIGHT OF STAIRS AND RE-RUPTURED THE ACHILLES TENDON REPAIR; THE BIOIMPLANT WAS EXPLANTED APPROXIMATELY THREE MONTHS POST-REPAIR. Manufacturer Narrative: BASED ON THE PROVIDED CASE INFORMATION, THE LIKELY CAUSE OF THE EVENT IS PATIENT-INDUCED TRAUMA (FALLING DOWN STAIRS). N…
	https://www.accessdata.fda.gov/scripts/cdrh/cfdocs/cfMAUDE/Detail.CFM?MDRFOI__ID=1559605&pc=FTM	3005147058-2009-00123	2007-07-01	Injury	PEGASUS BIOLOGICS, INC.	2009-12-11	FTM	ORTHADAPT BIOIMPLANT		Event Description: PATIENT EXPERIENCED SWELLING IN THE RIGHT ANKLE AFTER FALLING APPROXIMATELY 7 WEEKS POST EXCISION OF SYNOSTOSIS IN THE ANKLE (AT THE DISTAL PART OF THE FIBULA AND TIBIA) AND USE OF ORTHADAPT BIOIMPLANT AS A WRAP AROUND THE FIBULA AND BETWEEN THE FIBULA AND TIBIA. ONE WEEK LATER, YELLOWISH-CLEAR FLUID WAS ASPIRATED AND APPROXIMATELY 5 WEEKS LATER, THE BIOIMPLANT WAS EXPLANTED. M…
	https://www.accessdata.fda.gov/scripts/cdrh/cfdocs/cfMAUDE/Detail.CFM?MDRFOI__ID=1559606&pc=FTM	3005147058-2009-00122	2007-07-19	Injury	PEGASUS BIOLOGICS, INC.	2009-12-11	FTM	ORTHADAPT BIOIMPLANT		Event Description: PATIENT EXPERIENCED POST OPERATIVE WOUND DEHISCENCE, POST HALLUX VARUS CORRECTION PROCEDURE USING AN ORTHADAPT BIOIMPLANT. THE BIOIMPLANT WAS SUBSEQUENTLY REMOVED. Manufacturer Narrative: THE ORTHADAPT WAS USED IN A HALLUX VARUS PROCEDURE WHERE THE BIOIMPLANT WAS USED IN INTERPOSITIONAL ARTHROPLASTY. THIS IS AN OFF LABEL PROCEDURE. AS NOTED BY THE SURGEON, THE GRAFT WAS NOT FIX…
	https://www.accessdata.fda.gov/scripts/cdrh/cfdocs/cfMAUDE/Detail.CFM?MDRFOI__ID=1559607&pc=FTM	3005147058-2009-00121	2007-07-10	Injury	PEGASUS BIOLOGICS, INC.	2009-12-11	FTM	ORTHADAPT BIOIMPLANT		Event Description: PATIENT HAD WOUND HEALING COMPLICATION POST BROSTROM LATERAL ANKLE STABILIZATION PROCEDURE WITH ORTHADAPT AUGMENTATION. DURING EXCISION AND DEBRIDEMENT OF THE WOUND, AN EXCESS PIECE OF THE BIOIMPLANT WAS FOUND AND REMOVED. Manufacturer Narrative: NO FURTHER INFORMATION IS AVAILABLE. EXPLANT WAS NOT RETURNED AND LOT NUMBER WAS NOT PROVIDED. THE MANUFACTURER OF THE DEVICE AT THE …
	https://www.accessdata.fda.gov/scripts/cdrh/cfdocs/cfMAUDE/Detail.CFM?MDRFOI__ID=1559608&pc=FTM	3005147058-2009-00120	2007-06-18	Injury	PEGASUS BIOLOGICS, INC.	2009-12-11	FTM	ORTHADAPT BIOIMPLANT		Event Description: PATIENT EXPERIENCED SWELLING APPROXIMATELY 8 WEEKS POST ACHILLES TENDON REPAIR WITH ORTHADAPT AUGMENTATION. THE BIOIMPLANT WAS EXPLANTED 12 WEEKS POST IMPLANT. Manufacturer Narrative: ADDITIONAL CASE INFORMATION WAS REQUESTED FROM THE PHYSICIAN; HOWEVER, NO INFORMATION WAS PROVIDED. ADDITIONALLY, THE PRODUCT WAS NOT RETURNED TO THE MANUFACTURER FOR EVALUATION. AS A RESULT, THE …
	https://www.accessdata.fda.gov/scripts/cdrh/cfdocs/cfMAUDE/Detail.CFM?MDRFOI__ID=1559609&pc=FTM	3005147058-2009-00119	2007-06-28	Injury	PEGASUS BIOLOGICS, INC.	2009-12-11	FTM	ORTHADAPT BIOIMPLANT		Event Description: THE PATIENT EXPERIENCED UNSPECIFIED SYMPTOMS APPROXIMATELY 28 WEEKS POST CARPOMETACARPAL (CMC) PROCEDURE WHERE AN ORTHADAPT BIOIMPLANT WAS USED AS A SPACER. THE GRAFT WAS EXPLANTED APPROXIMATELY 29 WEEKS POST REPAIR. AT THE TIME OF EXPLANT THE PHYSICIAN IMPLANTED ANOTHER ORTHADAPT BIOIMPLANT AS A SPACER IN THE CMC JOINT USING A DIFFERENT TECHNIQUE. Manufacturer Narrative: THE O…
	https://www.accessdata.fda.gov/scripts/cdrh/cfdocs/cfMAUDE/Detail.CFM?MDRFOI__ID=1559610&pc=FTM	3005147058-2009-00118	2007-06-21	Injury	PEGASUS BIOLOGICS, INC.	2009-12-11	FTM	ORTHADAPT BIOIMPLANT		Event Description: PATIENT DEVELOPED SIGNS OF INFLAMMATION AND A GREEN SUBSTANCE WAS LEAKING FROM THE INCISION SITE APPROXIMATELY TWO WEEKS POST ROTATOR CUFF REPAIR WITH ORTHADAPT AUGMENTATION. DRAINAGE CULTURES TESTED NEGATIVE FOR GROWTH. THE BIOIMPLANT WAS EXPLANTED APPROXIMATELY FIVE WEEKS POST-REPAIR. Manufacturer Narrative: HISTOPATHOLOGY PERFORMED ON THE EXPLANTED TISSUE SAMPLE INDICATED AC…
	https://www.accessdata.fda.gov/scripts/cdrh/cfdocs/cfMAUDE/Detail.CFM?MDRFOI__ID=1559611&pc=FTM	3005147058-2009-00130	2007-08-27	Injury	PEGASUS BIOLOGICS, INC.	2009-12-11	FTM	ORTHADAPT BIOIMPLANT		Event Description: PATIENT DEVELOPED A CYST OVER THE SURGICAL SITE APPROXIMATELY FOUR MONTHS POST 1ST METATARSOPHALANGEAL JOINT ARTHROPLASTY USING AN ORTHADAPT BIOIMPLANT AS A SPACER. THE BIOIMPLANT WAS EXPLANTED EIGHT MONTHS POST-ARTHROPLASTY. AT THE TIME OF EXPLANT, A LOBULATED CYST WAS NOTED ABOVE THE BIOIMPLANT. Manufacturer Narrative: AFTER THE EXCISION OF 1.5 TO 2 CM OF THE PROXIMAL END OF …
	https://www.accessdata.fda.gov/scripts/cdrh/cfdocs/cfMAUDE/Detail.CFM?MDRFOI__ID=1559612&pc=FTM	3005147058-2009-00129	2007-08-01	Injury	PEGASUS BIOLOGICS, INC.	2009-12-11	FTM	ORTHADAPT BIOIMPLANT		Event Description: PHYSICIAN WAS REPORTED TO HAVE PERFORMED GRAFTING OF FASCIA LATA, MODIFIED JUDET QUADRICEPSPLASTY USING ORTHADAPT AT BIOIMPLANT. NO PATIENT SYMPTOMS WERE REPORTED. THE GRAFT WAS SUBSEQUENTLY EXPLANTED. NO FURTHER INFORMATION IS AVAILABLE. Manufacturer Narrative: ORTHADAPT WAS USED OFF-LABEL IN GRAFTING OF FASCIA LATA, MODIFIED JUDET QUADRICEPSPLASTY PROCEDURE. THE PRODUCT IS NO…
	https://www.accessdata.fda.gov/scripts/cdrh/cfdocs/cfMAUDE/Detail.CFM?MDRFOI__ID=1559614&pc=FTM	3005147058-2009-00128	2007-08-08	Injury	PEGASUS BIOLOGICS, INC.	2009-12-11	FTM	ORTHADAPT BIOIMPLANT		Event Description: PATIENT DEVELOPED CELLULITIS AND DRAINING PURULENCE FOLLOWING RIGHT KNEE FASCIA LATA AND QUADRICEPSPLASTY WITH ORTHADAPT AUGMENTATION (DATE OF SYMPTOM ONSET NOT PROVIDED). THE BIOIMPLANT WAS EXPLANTED APPROXIMATELY EIGHT WEEKS POST IMPLANT. Manufacturer Narrative: THE ORTHADAPT BIOIMPLANT WAS USED IN A RIGHT KNEE FASCIA LATA AND QUADRICEPSPLASTY PROCEDURE; ORTHADAPT BIOIMPLANTS…
	https://www.accessdata.fda.gov/scripts/cdrh/cfdocs/cfMAUDE/Detail.CFM?MDRFOI__ID=1559615&pc=FTM	3005147058-2009-00127	2007-08-02	Injury	PEGASUS BIOLOGICS, INC.	2009-12-11	FTM	ORTHADAPT BIOIMPLANT		Event Description: PATIENT EXPERIENCED SWELLING AND DISCHARGE FROM THE SURGICAL SITE POST ATFL (ANTERIOR TALOFIBULAR LIGAMENT) REPAIR USING AN ORTHADAPT BIOIMPLANT. THE PATIENT UNDERWENT STEROID INJECTIONS IN AN ATTEMPT TO ALLEVIATE THE SYMPTOMS; HOWEVER, THE PATIENT WAS UNRESPONSIVE TO THE TREATMENT, RESULTING IN EXPLANT OF THE BIOIMPLANT APPROXIMATELY SIX WEEKS POST REPAIR. Manufacturer Narrati…
	https://www.accessdata.fda.gov/scripts/cdrh/cfdocs/cfMAUDE/Detail.CFM?MDRFOI__ID=1559616&pc=FTM	3005147058-2009-00126	2007-06-01	Injury	PEGASUS BIOLOGICS, INC.	2009-12-11	FTM	ORTHADAPT BIOIMPLANT		Event Description: PATIENT REPORTEDLY UNDERWENT AN ACHILLES TENDON REPAIR USING AN ORTHADAPT BIOIMPLANT; THE ORTHADAPT BIOIMPLANT WAS EXPLANTED APPROXIMATELY 3 MONTHS POST-IMPLANT. THE SPECIFIC REPAIR PERFORMED ON THE ACHILLES TENDON, AND THE REASON FOR EXPLANT WERE NOT PROVIDED TO THE MANUFACTURER. Manufacturer Narrative: THIS EVENT IS REPORTED TO HAVE BEEN AN ACHILLES TENDON REPAIR USING AN ORT…
	https://www.accessdata.fda.gov/scripts/cdrh/cfdocs/cfMAUDE/Detail.CFM?MDRFOI__ID=1559617&pc=FTM	3005147058-2009-00125	2007-07-23	Injury	PEGASUS BIOLOGICS, INC.	2009-12-11	FTM	ORTHADAPT BIOIMPLANT		Event Description: PATIENT EXPERIENCED WOUND DEHISCENCE AFTER WALKING APPROXIMATELY TWO WEEKS POST SURGICAL AMPUTATION OF THE BIG TOE WHERE AN ORTHADAPT BIOIMPLANT WAS USED TO AUGMENT THE TISSUE REPAIR AT THE HEAD OF THE FIRST METATARSAL BONE. APPROXIMATELY FIVE WEEKS POST AMPUTATION, THE MIDSECTION OF THE BIOIMPLANT WAS EXCISED AND THE REMAINDER OF THE IMPLANT WAS APPROXIMATED AT THE SIDES WITH …
	https://www.accessdata.fda.gov/scripts/cdrh/cfdocs/cfMAUDE/Detail.CFM?MDRFOI__ID=1559618&pc=FTM	3005147058-2009-00138	2007-10-19	Injury	PEGASUS BIOLOGICS, INC.	2009-12-11	FTM	ORTHADAPT BIOIMPLANT		Event Description: PATIENT EXPERIENCED DRAINING FROM THE INCISION WOUND FOLLOWING ACHILLES TENDON REPAIR WITH ORTHADAPT AUGMENTATION. (ONSET OF SYMPTOMS IS UNKNOWN). THE GRAFT WAS EXPLANTED APPROXIMATELY THREE MONTHS POST-REPAIR. Manufacturer Narrative: MULTIPLE ATTEMPTS WERE MADE TO OBTAIN ADDITIONAL/SPECIFIC CASE INFORMATION REGARDING THIS EVENT FROM THE PHYSICIAN; HOWEVER, NO ADDITIONAL INFORM…
	https://www.accessdata.fda.gov/scripts/cdrh/cfdocs/cfMAUDE/Detail.CFM?MDRFOI__ID=1559619&pc=FTM	3005147058-2009-00137	2007-10-23	Injury	PEGASUS BIOLOGICS, INC.	2009-12-11	FTM	ORTHADAPT BIOIMPLANT		Event Description: ACHILLES TENDON REPAIR WITH ORTHADAPT AUGMENTATION WAS NOTED TO HAVE RE-RUPTURED APPROXIMATELY ONE YEAR POST-REPAIR (SIGNS AND SYMPTOMS WERE NOT REPORTED). THE BIOIMPLANT WAS SUBSEQUENTLY REMOVED WHEN THE RE-RUPTURE WAS REPAIRED (THE RE-REPAIR WAS ALSO AUGMENTED WITH AN ORTHADAPT GRAFT). Manufacturer Narrative: THE PHYSICIAN INDICATED THE GRAFT WAS INTACT AT TIME OF EXPLANT; HO…
	https://www.accessdata.fda.gov/scripts/cdrh/cfdocs/cfMAUDE/Detail.CFM?MDRFOI__ID=1559620&pc=FTM	3005147058-2009-00136		Injury	PEGASUS BIOLOGICS, INC.	2009-12-11	FTM	ORTHADAPT BIOIMPLANT		Event Description: AN EXPLANT INVOLVING THE ORTHADAPT BIOIMPLANT WAS REPORTED TO THE MANUFACTURER. NO FURTHER INFORMATION WAS PROVIDED IN SPITE OF NUMEROUS ATTEMPTS. Manufacturer Narrative: IN SPITE OF NUMEROUS ATTEMPTS, NO INFORMATION CONCERNING THE TYPE OF PROCEDURE, PATIENT SYMPTOMS AND OTHER CASE INFORMATION WAS PROVIDED TO THE COMPANY. THE COMPANY HAS CONSERVATIVELY DECIDED TO REPORT THIS IN…
	https://www.accessdata.fda.gov/scripts/cdrh/cfdocs/cfMAUDE/Detail.CFM?MDRFOI__ID=1559621&pc=FTM	3005147058-2009-00135	2007-09-18	Injury	PEGASUS BIOLOGICS, INC.	2009-12-11	FTM	ORTHADAPT BIOIMPLANT		Event Description: PATIENT EXPERIENCED WOUND DEHISCENCE STATUS POST ACHILLES TENDON REPAIR WITH ORTHADAPT AUGMENTATION. APPROXIMATELY EIGHT WEEKS POST-REPAIR, THE GRAFT WAS EXPLANTED. Manufacturer Narrative: THE CASE ASSESSMENT BASED ON THE PROVIDED INFORMATION WAS UNABLE TO DETERMINE THE CAUSE OF THE EVENT. MULTIPLE CULTURES TAKEN TESTED NEGATIVE FOR GROWTH. NEITHER THE PRODUCT OR THE PRODUCT LO…
	https://www.accessdata.fda.gov/scripts/cdrh/cfdocs/cfMAUDE/Detail.CFM?MDRFOI__ID=1559622&pc=FTM	3005147058-2009-00134	2007-09-12	Injury	PEGASUS BIOLOGICS, INC.	2009-12-11	FTM	ORTHADAPT BIOIMPLANT		Event Description: THE PATIENT DEVELOPED SWELLING ALONG THE ANTERIOR LATERAL ASPECT OF THE ANKLE 3 MONTHS POST PERONEAL TENDON REPAIR WITH AN ORTHADAPT BIOIMPLANT. APPROXIMATELY 4 MONTHS POST-REPAIR, PATIENT UNDERWENT EXPLORATORY SURGERY. DURING THE SURGERY, THE BIOIMPLANT WAS REMOVED AND THE TENDON WAS FOUND TO BE HEALED. Manufacturer Narrative: AFTER DEBULKING THE TENDON AND THE REPAIR OF 4 CM …
	https://www.accessdata.fda.gov/scripts/cdrh/cfdocs/cfMAUDE/Detail.CFM?MDRFOI__ID=1559623&pc=FTM	3005147058-2009-00133	2007-09-07	Injury	PEGASUS BIOLOGICS, INC.	2009-12-11	FTM	ORTHADAPT BIOIMPLANT		Event Description: PATIENT EXPERIENCED REDNESS AND POSSIBLE INFECTION AT THE SITE OF A QUADRICEPS TENDON REPAIR WITH ORTHADAPT AUGMENTATION (DATE OF ONSET OF SYMPTOMS NOT PROVIDED). THE BIOIMPLANT WAS EXPLANTED APPROXIMATELY THREE MONTHS POST-REPAIR. Manufacturer Narrative: BASED ON THE PROVIDED INFORMATION AND HISTOPATHOLOGY FINDINGS, INFECTION IS THE LIKELY CAUSE OF THE EVENT. HOWEVER, A CULTUR…
	https://www.accessdata.fda.gov/scripts/cdrh/cfdocs/cfMAUDE/Detail.CFM?MDRFOI__ID=1559624&pc=FTM	3005147058-2009-00132	2007-08-27	Injury	PEGASUS BIOLOGICS, INC.	2009-12-11	FTM	ORTHADAPT BIOIMPLANT		Event Description: THE PATIENT UNDERWENT SURGICAL AMPUTATION IN WHICH AN ORTHADAPT BIOIMPLANT WAS FIXATED BETWEEN THE SOFT TISSUE AND OVER THE BONE. DURING A SCHEDULED VISIT, THE PHYSICIAN NOTED THE GRAFT WAS NOT ATTACHED TO THE TISSUE, AND IT WAS SUBSEQUENTLY EXPLANTED. Manufacturer Narrative: THE ORTHADAPT BIOIMPLANT WAS USED TO AUGMENT THE TISSUE REPAIR POST AMPUTATION. THE ORTHADAPT WAS SUTUR…
	https://www.accessdata.fda.gov/scripts/cdrh/cfdocs/cfMAUDE/Detail.CFM?MDRFOI__ID=1559625&pc=FTM	3005147058-2009-00131	2007-08-20	Injury	PEGASUS BIOLOGICS, INC.	2009-12-11	FTM	ORTHADAPT BIOIMPLANT		Event Description: PATIENT EXPERIENCED WEAKNESS, PAIN AND A SMALL AREA OF DRAINAGE POST REPAIR OF A MASSIVE ROTATOR CUFF TEAR USING ORTHADAPT BIOIMPLANT (DATE OF SYMPTOM ONSET NOT PROVIDED). THE PATIENT HAD EXPLORATORY SURGERY APPROXIMATELY FOUR MONTHS POST-REPAIR. DURING THE SURGERY, THE ROTATOR CUFF WAS FOUND TO BE RE-RUPTURED AND SUBSEQUENTLY, THE BIOIMPLANT WAS EXPLANTED. INTRA-OPERATIVE CULT…
	https://www.accessdata.fda.gov/scripts/cdrh/cfdocs/cfMAUDE/Detail.CFM?MDRFOI__ID=1559626&pc=FTM	3005147058-2009-00146		Injury	PEGASUS BIOLOGICS, INC.	2009-12-11	FTM	ORTHADAPT BIOIMPLANT		Event Description: A COMPANY FIELD REPRESENTATIVE REPORTED ON ORTHADAPT BIOIMPLANT USED IN AN ANTERIOR TALOFIBULAR LIGAMENT (ATFL) PROCEDURE HAD BEEN EXPLANTED. DATE OF IMPLANT, EXPLANT AND THE SYMPTOMS LEADING TO THE EXPLANT WERE NOT REPORTED. Manufacturer Narrative: THE CASE REPORTEDLY INVOLVED USING AN ORTHADAPT IN A ATFL (ANTERIOR TALOFIBULAR LIGAMENT) REPAIR; ORTHADAPT BIOIMPLANTS ARE NOT IN…
	https://www.accessdata.fda.gov/scripts/cdrh/cfdocs/cfMAUDE/Detail.CFM?MDRFOI__ID=1559627&pc=FTM	3005147058-2009-00145	2007-12-21	Injury	PEGASUS BIOLOGICS, INC.	2009-12-11	FTM	ORTHADAPT BIOIMPLANT		Event Description: PATIENT PRESENTED WITH SWELLING AND A LARGE PALPABLE LUMP ON THE MEDIAL ASPECT OF THE LEFT ANKLE APPROXIMATELY NINE MONTHS POST ANKLE STABILIZATION, ACHILLES LENGTHENING AND TIBIALIS POSTERIOR TENDON DYSFUNCTION REPAIR WITH ORTHADAPT AUGMENTATION. THE GRAFT WAS EXPLANTED APPROXIMATELY 10 MONTHS POST-IMPLANT Manufacturer Narrative: DURING THE INITIAL SURGERY, THE POSTERIOR TIBIA…
	https://www.accessdata.fda.gov/scripts/cdrh/cfdocs/cfMAUDE/Detail.CFM?MDRFOI__ID=1559628&pc=FTM	3005147058-2009-00144	2007-12-06	Injury	PEGASUS BIOLOGICS, INC.	2009-12-11	FTM	ORTHADAPT BIOIMPLANT		Event Description: PATIENT DEVELOPED EDEMA ON THE LEFT ANKLE APPROXIMATELY THREE MONTHS POST POSTERIOR TIBIALIS TENDON REPAIR WITH TOPAZ DEBRIDEMENT AND TENDON SHEATH AUGMENTATION WITH ORTHADAPT. TWO WEEKS LATER, 15 CC OF FLUID WAS ASPIRATED. ONE WEEK LATER, EXPLORATORY SURGERY REVEALED THE NATIVE TISSUE WAS HEALED AND SUBSEQUENTLY, THE BIOIMPLANT WAS REMOVED. Manufacturer Narrative: THE PHYSICIA…
	https://www.accessdata.fda.gov/scripts/cdrh/cfdocs/cfMAUDE/Detail.CFM?MDRFOI__ID=1559629&pc=FTM	3005147058-2009-00143	2007-12-14	Injury	PEGASUS BIOLOGICS, INC.	2009-12-11	FTM	ORTHADAPT BIOIMPLANT		Event Description: APPROX EIGHT MONTHS POST PERONEAL TENDON REPAIR WITH ORTHADAPT AUGMENTATION, THE PT TRAUMATICALLY RE-RUPTURED THE REPAIR. THE BIOIMPLANT WAS EXPLANTED APPROX 12 MONTHS POST-REPAIR. Manufacturer Narrative: THE PHYSICIAN INDICATED THE ORTHADAPT BIOIMPLANT WAS FIXATED USING ABSORBABLE SUTURES; THE ORTHADAPT INSTRUCTIONS FOR USE INDICATE TO SECURELY FIXATE THE BIOIMPLANT USING NON-…
	https://www.accessdata.fda.gov/scripts/cdrh/cfdocs/cfMAUDE/Detail.CFM?MDRFOI__ID=1559630&pc=FTM	3005147058-2009-00142	2007-11-28	Injury	PEGASUS BIOLOGICS, INC.	2009-12-11	FTM	ORTHADAPT BIOIMPLANT		Event Description: PT NOTED A MASS ON THE LEFT LATERAL ANKLE APPROX 5.5 MONTHS AFTER ATFL (ANTERIOR TALOFIBULAR LIGAMENT) REPAIR WITH ORTHADAPT BIOIMPLANT AND 8.5 MONTHS AFTER PERCUTANEOUS REDUCTION OF TRIMALLEOLAR ANKLE FRACTURE WITH MULTIPLANAR EXTERNAL FIXATION AND BONE GRAFT APPLICATION. THE MASS WAS EXCISED 2 WEEKS LATER AND SUBSEQUENTLY THE BIOIMPLANT WAS REMOVED. Manufacturer Narrative: AF…
	https://www.accessdata.fda.gov/scripts/cdrh/cfdocs/cfMAUDE/Detail.CFM?MDRFOI__ID=1559631&pc=FTM	3005147058-2009-00141	2007-11-06	Injury	PEGASUS BIOLOGICS, INC.	2009-12-11	FTM	ORTHADAPT BIOIMPLANT		Event Description: THE EVENT WAS REPORTED AS A CMC (CARPOMETACARPAL) PROCEDURE USING AN ORTHADAPT BIOIMPLANT AS A SPACER. PT'S SIGNS AND SYMPTOMS WERE NOT REPORTED. THE BIOIMPLANT WAS SUBSEQUENTLY REMOVED. Manufacturer Narrative: THE EVENT WAS REPORTED AS A CMC (CARPOMETACARPAL) PROCEDURE WHERE AN ORTHADAPT BIOIMPLANT WAS USED AS A SPACER; ORTHADAPT BIOIMPLANTS ARE NOT INDICATED FOR THIS USE. AN …
	https://www.accessdata.fda.gov/scripts/cdrh/cfdocs/cfMAUDE/Detail.CFM?MDRFOI__ID=1559632&pc=FTM	3005147058-2009-00140	2007-11-06	Injury	PEGASUS BIOLOGICS, INC.	2009-12-11	FTM	ORTHADAPT BIOIMPLANT		Event Description: PT EXPERIENCED TENDERNESS AND LIMITATION OF RANGE OF MOTION AT THE STT (SCAPHOTRAPEZIOTRAPEZOIDAL) JOINT FOLLOWING AN STT JOINT INTERPOSITIONAL ARTHROPLASTY USING ORTHADAPT BIOIMPLANT AS A SPACER. THE BIOIMPLANT WAS REMOVED APPROXIMATELY SIX MONTHS POST-IMPLANT. Manufacturer Narrative: DURING THE SURGERY, THE STT (SCAPHOTRAPEZIOTRAPEZOIDAL) JOINT WAS NOTED TO BE SEVERELY ARTHRI…
	https://www.accessdata.fda.gov/scripts/cdrh/cfdocs/cfMAUDE/Detail.CFM?MDRFOI__ID=1559633&pc=FTM	3005147058-2009-00139	2007-10-31	Injury	PEGASUS BIOLOGICS, INC.	2009-12-11	FTM	ORTHADAPT BIOIMPLANT		Event Description: PT REPORTEDLY EXPERIENCED SUBLUXATION AND SWELLING AT THE DORSAL PART OF THE THUMB APPROX TWO MONTHS POST CMC (CARPOMETACARPAL) PROCEDURE USING AN ORTHADAPT BIOIMPLANT AS A SPACER. THE BIOIMPLANT WAS EXPLANTED APPROX SEVEN MONTHS POST-PROCEDURE. Manufacturer Narrative: THE ORTHADAPT BIOIMPLANT WAS USED IN A CMC (CARPOMETACARPAL) JOINT ARTHROPLASTY AS A SPACER; ORTHADAPT BIOIMPL…
	https://www.accessdata.fda.gov/scripts/cdrh/cfdocs/cfMAUDE/Detail.CFM?MDRFOI__ID=1522226&pc=FTM	3005147058-2009-00030	2007-12-21	Injury	PEGASUS BIOLOGICS, INC.	2009-11-02	FTM	ORTHADAPT BIOIMPLANT		Event Description: PT EXPERIENCED SWELLING AT SURGICAL WOUND 2-3 WEEKS FOLLOWING METATARSOPHALANGEAL JOINT REPAIR WITH ORTHADAPT AUGMENTATION. PHYSICIAN EXPLANTED THE GRAFT APPROXIMATELY FOUR WEEKS POST-SURGERY. Manufacturer Narrative: ORTHADAPT BIOIMPLANTS ARE NOT INDICATED FOR USE IN METATARSOPHALANGEAL JOINT REPAIRS, THUS THIS WAS AN OFF LABEL USE. A REVIEW OF THE DEVICE HISTORY RECORD (DHR) I…
	https://www.accessdata.fda.gov/scripts/cdrh/cfdocs/cfMAUDE/Detail.CFM?MDRFOI__ID=1522227&pc=FTM	3005147058-2009-00029		Injury	PEGASUS BIOLOGICS, INC.	2009-11-02	FTM	ORTHADAPT BIOIMPLANT		Event Description: PT EXPERIENCED PLANTAR INDURATION AND HARDENING APPROXIMATELY SIX TO EIGHT WEEKS POST PLANTAR FASCIA REPAIR WITH ORTHADAPT AUGMENTATION AFTER FIBROMA EXCISION. THE GRAFT WAS EXPLANTED APPROXIMATELY EIGHT WEEKS POST REPAIR. Manufacturer Narrative: THE CASE WAS PERFORMED BY EXCISING THE PLANTAR FIBROMA AND THEN USING ORTHADAPT TO COVER THE PLANTAR FASCIA DEFECT. PHYSICIAN INDICAT…
	https://www.accessdata.fda.gov/scripts/cdrh/cfdocs/cfMAUDE/Detail.CFM?MDRFOI__ID=1522229&pc=FTM	3005147058-2009-00028	2008-03-10	Injury	PEGASUS BIOLOGICS, INC.	2009-11-02	FTM	ORTHADAPT BIOIMPLANT		Event Description: PT EXPERIENCED RE-RUPTURE AT THE INSERTION SITE 10 TO 12 WEEKS POST SURGICAL REPAIR OF LEFT ACHILLES TENDON MID-SUBSTANCE RUPTURE WITH ORTHADAPT AUGMENTATION. SURGICAL REPAIR WAS PERFORMED ONE YR POST THE INITIAL SURGERY, AND SUBSEQUENTLY, THE ORTHADAPT GRAFT WAS REMOVED. Manufacturer Narrative: A FEMALE WITH A LEFT CHRONIC MID-SUBSTANCE ACHILLES RUPTURE UNDERWENT SURGICAL REPA…
	https://www.accessdata.fda.gov/scripts/cdrh/cfdocs/cfMAUDE/Detail.CFM?MDRFOI__ID=1522230&pc=FTM	3005147058-2009-00027	2008-03-11	Injury	PEGASUS BIOLOGICS, INC.	2009-11-02	FTM	ORTHADAPT BIOIMPLANT		Event Description: APPROXIMATELY 3 MONTHS POST REPAIR OF THE RIGHT ACHILLES TENDON WITH ORTHADAPT AUGMENTATION, THE PT DEVELOPED PAIN AND SWELLING AT THE SURGICAL SITE. THE GRAFT WAS EXPLANTED APPROXIMATELY 6 MONTHS POST-REPAIR. PHYSICIAN NOTED NO SIGN OF INFLAMMATION AND THE NATIVE TISSUE WAS HEALED; HOWEVER THERE WAS EXCESSIVE HYPERTROPHY OF THE ACHILLES TENDON AND SURROUNDING TISSUE. Manufactu…
	https://www.accessdata.fda.gov/scripts/cdrh/cfdocs/cfMAUDE/Detail.CFM?MDRFOI__ID=1522231&pc=FTM	3005147058-2009-00026	2008-02-19	Injury	PEGASUS BIOLOGICS, INC.	2009-11-02	FTM	ORTHADAPT BIOIMPLANT		Event Description: APPROXIMATELY THREE MONTHS POST-PATELLA TENDON REPAIR (RIGHT LEG) WITH ORTHADAPT AUGMENTATION, THE PT FELL AND THEN EXPERIENCED SUBSEQUENT FALLING EPISODES, RESULTING IN THE PATELLAR TENDON RUPTURING. THE GRAFT WAS EXPLANTED APPROXIMATELY SEVEN MONTHS POST IMPLANT. Manufacturer Narrative: A REVIEW OF THE DEVICE HISTORY RECORD (DHR) INDICATED THE DEVICE IDENTIFIED IN THIS REPORT…
	https://www.accessdata.fda.gov/scripts/cdrh/cfdocs/cfMAUDE/Detail.CFM?MDRFOI__ID=1522232&pc=FTM	3005147058-2009-00025		Injury	PEGASUS BIOLOGICS, INC.	2009-11-02	FTM	ORTHADAPT BIOIMPLANT		Event Description: APPROXIMATELY FOUR WEEKS POST- 1ST METATARSALPHALENGEAL JOINT REPAIR WITH ORTHADAPT AUGMENTATION, THE PT EXPERIENCED SWELLING AT THE PLANTAR SIDE OF THE JOINT AS WELL AS SYNOVIAL FLUID DRAINAGE FROM THE DORSAL JOINT. THE GRAFT WAS EXPLANTED APPROXIMATELY SIX WEEKS POST IMPLANT. Manufacturer Narrative: DEVICE WAS USED OFF-LABEL: THE ORTHADAPT BIOIMPLANT IS NOT INDICATED FOR USE …
	https://www.accessdata.fda.gov/scripts/cdrh/cfdocs/cfMAUDE/Detail.CFM?MDRFOI__ID=1522233&pc=FTM	3005147058-2009-00024	2008-01-22	Injury	PEGASUS BIOLOGICS, INC.	2009-11-02	FTM	ORTHADAPT BIOIMPLANT		Event Description: APPROXIMATELY SIX WEEKS POST REPAIR OF ACHILLES TENDON TEAR WITH ORTHADAPT AUGMENTATION, PT EXPERIENCED SLIGHT DRAINAGE FROM THE SURGICAL INCISION. THIS LED TO A DRAINING SINUS TRACT WHICH WAS EXCISED APPROXIMATELY 10 WEEKS POST REPAIR. DUE TO ADDITIONAL DRAINAGE AND WOUND-HEALING COMPLICATIONS, PHYSICIAN EXPLANTED THE GRAFT APPROXIMATELY 23 WEEKS POST IMPLANT. Manufacturer Nar…
	https://www.accessdata.fda.gov/scripts/cdrh/cfdocs/cfMAUDE/Detail.CFM?MDRFOI__ID=1522234&pc=FTM	3005147058-2009-00023	2008-01-24	Injury	PEGASUS BIOLOGICS, INC.	2009-11-02	FTM	ORTHADAPT BIOIMPLANT		Event Description: FOLLOWING AN ATFL/CFL REPLACEMENT (INCLUDED FIXATING THE ORTHADAPT GRAFT TO BONE), THE PATIENT WAS NOTED TO HAVE A FOREIGN BODY REACTION WITH GRANULOMA FORMATION AND TENOSYNOVITIS OF THE PERONEAL TENDON (ONSET DATE UNKNOWN) DURING EXPLORATORY SURGERY APPROXIMATELY FIVE MONTHS POST-SURGERY. PHYSICIAN DISSECTED AND REMOVED THE GRANULOMATOUS MASS, EXPOSING THE ORTHADAPT GRAFT. PAR…
	https://www.accessdata.fda.gov/scripts/cdrh/cfdocs/cfMAUDE/Detail.CFM?MDRFOI__ID=1522235&pc=FTM	3005147058-2009-00022	2008-01-09	Injury	PEGASUS BIOLOGICS, INC.	2009-11-02	FTM	ORTHADAPT BIOIMPLANT		Event Description: APPROXIMATELY TWO MONTHS POST ROTATOR CUFF REVISION REPAIR WITH ORTHADAPT AUGMENTATION, THE PATIENT DEVELOPED SWELLING AT THE REPAIR SITE. THE SITE WAS ASPIRATED THREE TIMES AND THE GRAFT WAS LATER EXPLANTED, APPROXIMATELY 3.5 MONTHS POST REVISION REPAIR. Manufacturer Narrative: PATHOLOGY REPORT PREPARED FROM THE EXPLANTED GRAFT INDICATED NECROTIC SKELETAL MUSCLE, FAT AND SOFT …
	https://www.accessdata.fda.gov/scripts/cdrh/cfdocs/cfMAUDE/Detail.CFM?MDRFOI__ID=1522236&pc=FTM	3005147058-2009-00021	2008-01-10	Injury	PEGASUS BIOLOGICS, INC.	2009-11-02	FTM	ORTHADAPT BIOIMPLANT		Event Description: PATIENT PRESENTED WITH WOUND DEHISCENCE, DRAINAGE AND GI BLEEDING APPROXIMATELY TWO WEEKS FOLLOWING ACHILLES TENDON REPAIR WITH V-Y LENGTHENING USING ORTHADAPT AUGMENTATION. APPROXIMATELY FIVE WEEKS POST-REPAIR, CULTURE RESULTS SHOWED STENOTROPHOMONAS MALTOPHILIA AND ENTEROBACTER CLOACAE. AFTER DEBRIDING THE WOUND SEVERAL TIMES, PHYSICIAN EXPLANTED GRAFT (APPROXIMATELY NINE WEE…
	https://www.accessdata.fda.gov/scripts/cdrh/cfdocs/cfMAUDE/Detail.CFM?MDRFOI__ID=1522237&pc=FTM	3005147058-2009-00020	2008-01-10	Injury	PEGASUS BIOLOGICS, INC.	2009-11-02	FTM	ORTHADAPT BIOIMPLANT		Event Description: PHYSICIAN PERFORMED PRIMARY REPAIR OF A CHRONIC ACHILLES TENDON TEAR WITH ORTHADAPT AUGMENTATION. PATIENT HAD A NORMAL POST-OP PERIOD BUT 10 MONTHS POST PROCEDURE THE PATIENT DEVELOPED SWELLING AND PAIN AROUND THE ACHILLES TENDON. NO INJURY WAS NOTED. APPROXIMATELY 14 MONTHS POST REPAIR THE GRAFT WAS EXPLANTED. Manufacturer Narrative: A REVIEW OF THE DEVICE HISTORY RECORD (DHR)…
	https://www.accessdata.fda.gov/scripts/cdrh/cfdocs/cfMAUDE/Detail.CFM?MDRFOI__ID=1522240&pc=FTM	3005147058-2009-00031	2008-03-21	Injury	PEGASUS BIOLOGICS, INC.	2009-11-02	FTM	ORTHADAPT BIOIMPLANT		Event Description: APPROXIMATELY 12 MONTHS POST REVISION SURGERY OF CARPAL TUNNEL SYNDROME WITH ORTHADAPT AUGMENTATION, THE PATIENT DEVELOPED SUDDEN SWELLING AND PAIN OVER THE VOLAR SITE OF THE WRIST. THE PATIENT DENIED ANY TRAUMA. THE SITE WAS ASPIRATED TWICE AFTER ONSET OF SYMPTOMS. THE PATIENT WAS GIVEN ANTIBIOTICS AND A SHOT OF CORTISONE. DURING SURGICAL EXPLORATION 13 MONTHS POST IMPLANT, TH…
	https://www.accessdata.fda.gov/scripts/cdrh/cfdocs/cfMAUDE/Detail.CFM?MDRFOI__ID=1522241&pc=FTM	3005147058-2009-00032	2008-03-31	Injury	PEGASUS BIOLOGICS, INC.	2009-11-02	FTM	ORTHADAPT BIOIMPLANT		Event Description: APPROXIMATELY 10 WEEKS POST ANTERIOR TIBIALIS RUPTURE REPAIR WITH ORTHADAPT AUGMENTATION, THE OPERATIVE SITE APPEARED TO BE INFECTED; AS A RESULT THE PATIENT WAS PLACED ON ANTIBIOTICS. APPROXIMATELY 12 WEEKS POST-REPAIR, THE DISTAL SURGICAL INCISION WAS OPENED AND A WOUND DRESSING WAS APPLIED. APPROXIMATELY 24 WEEKS POST-REPAIR THE WOUND DRESSING WAS REMOVED; IT APPEARED THAT T…
	https://www.accessdata.fda.gov/scripts/cdrh/cfdocs/cfMAUDE/Detail.CFM?MDRFOI__ID=1522242&pc=FTM	3005147058-2009-00033	2008-04-01	Injury	PEGASUS BIOLOGICS, INC.	2009-11-02	FTM	ORTHADAPT BIOIMPLANT		Event Description: APPROXIMATELY FIVE MONTHS POST ACHILLES TENDON REPAIR WITH ORTHADAPT AUGMENTATION, THE PATIENT EXPERIENCED SWELLING AT THE REPAIR SITE. APPROXIMATELY SIX MONTHS POST REPAIR, A MRI INDICATED SOME RETRACTION OF THE REPAIR. APPROXIMATELY 6.5 MONTHS POST REPAIR, AN EXPLORATORY EXAMINATION INDICATED THE TENDON HAD RE-RUPTURED AND THAT THE GRAFT WAS "LOOSE AND BALLED UP." THE GRAFT W…
	https://www.accessdata.fda.gov/scripts/cdrh/cfdocs/cfMAUDE/Detail.CFM?MDRFOI__ID=1522243&pc=FTM	3005147058-2009-00034	2008-04-08	Injury	PEGASUS BIOLOGICS, INC.	2009-11-02	FTM	ORTHADAPT BIOIMPLANT		Event Description: PATIENT EXPERIENCED ERYTHEMA AND TENDERNESS APPROXIMATELY 16 DAYS POST ACHILLES TENDON REPAIR WITH ORTHADAPT AUGMENTATION. APPROXIMATELY 50 DAYS POST-REPAIR DRAINAGE WAS NOTED AT THE INCISION SITE (ERYTHEMA STILL PRESENT). THE GRAFT WAS EXPLANTED 63 DAYS POST REPAIR; AT THAT TIME, THE SURGEON NOTED A SMALL SECTION OF DETACHED GRAFT, AN ABSCESS AND SLIGHT NECROTIC SUBCUTANEOUS T…
	https://www.accessdata.fda.gov/scripts/cdrh/cfdocs/cfMAUDE/Detail.CFM?MDRFOI__ID=1522244&pc=FTM	3005147058-2009-00035	2007-12-17	Injury	PEGASUS BIOLOGICS, INC.	2009-11-02	FTM	ORTHADAPT BIOIMPLANT		Event Description: APPROXIMATELY 13 DAYS POST ACHILLES REPAIR WITH ORTHADAPT AUGMENTATION, PATIENT PRESENTED WITH SIGNS OF WOUND DEHISCENCE ON THE RIGHT POSTERIOR HEEL. PATIENT WAS PLACED ON ANTIBIOTICS AND WOUND DRESSING. THE PHYSICIAN INDICATED THAT THE GRAFT HAD BEEN FIXATED WITH ABSORBABLE SUTURE. THE GRAFT WAS EXPLANTED APPROXIMATELY 53 DAYS POST-REPAIR, AND A CULTURE OF THE SURROUNDING TISS…
	https://www.accessdata.fda.gov/scripts/cdrh/cfdocs/cfMAUDE/Detail.CFM?MDRFOI__ID=1522246&pc=FTM	3005147058-2009-00036	2008-04-16	Injury	PEGASUS BIOLOGICS, INC.	2009-11-02	FTM	ORTHADAPT BIOIMPLANT		Event Description: APPROXIMATELY SEVEN WEEKS POST ACHILLES TENDON REPAIR WITH ORTHADAPT AUGMENTATION, THE GRAFT WAS EXPLANTED DURING SURGICAL REPAIR OF THE ACHILLES RE-RUPTURE, DUE TO TRAUMA. THE SURGEON REPAIRED THE SECOND RUPTURE OF ACHILLES BY LENGTHENING THE TENDON AND AUGMENTING WITH ORTHADAPT. Manufacturer Narrative: BASED ON THE AVAILABLE CASE INFORMATION PROVIDED BY THE SURGEON, THE REPOR…
	https://www.accessdata.fda.gov/scripts/cdrh/cfdocs/cfMAUDE/Detail.CFM?MDRFOI__ID=1522247&pc=FTM	3005147058-2009-00037	2008-04-02	Injury	PEGASUS BIOLOGICS, INC.	2009-11-02	FTM	ORTHADAPT BIOIMPLANT		Event Description: CASE WAS REPORTED AS AN EXPLANT OF AN ORTHADAPT BIOIMPLANT. NO CASE INFORMATION WAS PROVIDED, INCLUDING CASE TYPE AND SIGNS/ SYMPTOMS. Manufacturer Narrative: THIS REPORT COULD NOT BE CONFIRMED. ADDITIONAL INFORMATION WAS REQUESTED FROM PHYSICIAN; HOWEVER, NO INFORMATION EVER WAS PROVIDED. A REVIEW OF DEVICE HISTORY RECORD (DHR) FOR POTENTIAL DEVICES ASSOCIATED WITH THIS REPORT…
	https://www.accessdata.fda.gov/scripts/cdrh/cfdocs/cfMAUDE/Detail.CFM?MDRFOI__ID=1522248&pc=FTM	3005147058-2009-00038	2008-04-18	Injury	PEGASUS BIOLOGICS, INC.	2009-11-02	FTM	ORTHADAPT BIOIMPLANT		Event Description: PATIENT EXPERIENCED LOST OF MOTION (ROM), PAIN AND SWELLING POST ROTATOR CUFF REPAIR WITH ORTHADAPT AUGMENTATION. THE GRAFT WAS EXPLANTED APPROXIMATELY FIFTEEN MONTHS POST-IMPLANT. PHYSICIAN REPORTED THAT THE ROTATOR CUFF RE-RUPTURE WAS DUE TO EXCESSIVE LIFTING BY THE PATIENT. Manufacturer Narrative: BASED ON THE AVAILABLE CASE INFORMATION PROVIDED BY THE SURGEON, THE REPORTED …
	https://www.accessdata.fda.gov/scripts/cdrh/cfdocs/cfMAUDE/Detail.CFM?MDRFOI__ID=1522250&pc=FTM	3005147058-2009-00039		Injury	PEGASUS BIOLOGICS, INC.	2009-11-02	FTM	ORTHADAPT BIOIMPLANT		Event Description: CASE WAS REPORTED AS AN EXPLANT OF AN ORTHADAPT BIOIMPLANT. NO CASE INFORMATION WAS PROVIDED, INCLUDING CASE TYPE AND SIGNS/ SYMPTOMS. Manufacturer Narrative: THIS REPORT COULD NOT BE CONFIRMED. ADDITIONAL INFORMATION WAS REQUESTED FROM PHYSICIAN; HOWEVER, NO INFORMATION EVER WAS PROVIDED. PRODUCT LOT NUMBER IS NOT KNOWN. THE MANUFACTURER OF THE DEVICE AT THE TIME WAS PEGASUS B…
	https://www.accessdata.fda.gov/scripts/cdrh/cfdocs/cfMAUDE/Detail.CFM?MDRFOI__ID=1522251&pc=FTM	3005147058-2009-00040	2008-05-23	Injury	PEGASUS BIOLOGICS, INC.	2009-11-02	FTM	ORTHADAPT BIOIMPLANT		Event Description: POST HALLUX VARUS REPAIR WITH ORTHADAPT AUGMENTATION (DATE UNKNOWN), PATIENT TRAUMATICALLY STUBBED HER TOE AND DEVELOPED A MASS ON THE DORSUM OF THE 1ST TOE. THE PHYSICIAN EXPLANTED THE GRAFT APPROXIMATELY NINE MONTHS POST REPAIR, AND AT THE TIME OF EXPLANT, OBSERVED RED/BROWN SEROSANGUINOUS FLUID WITH SURROUNDING ERYTHEMA AT THE REPAIR SITE. Manufacturer Narrative: PRODUCT WAS…
	https://www.accessdata.fda.gov/scripts/cdrh/cfdocs/cfMAUDE/Detail.CFM?MDRFOI__ID=1522253&pc=FTM	3005147058-2009-00041	2008-05-28	Injury	PEGASUS BIOLOGICS, INC.	2009-11-02	FTM	ORTHADAPT BIOIMPLANT		Event Description: POST ROTATOR CUFF REPAIR WITH ORTHADAPT AUGMENTATION (TIME UNKNOWN), THE PATIENT RE-RUPTURED THE REPAIR. APPROXIMATELY 17 WEEKS POST-REPAIR, THE GRAFT WAS EXPLANTED; AT THE TIME OF EXPLANT, INFLAMMATION OF THE JOINT SPACE AND THE REMNANT ROTATOR CUFF WERE NOTED. Manufacturer Narrative: BASED ON THE AVAILABLE CASE INFORMATION PROVIDED BY THE SURGEON, A LINK BETWEEN THE REPORTED …
	https://www.accessdata.fda.gov/scripts/cdrh/cfdocs/cfMAUDE/Detail.CFM?MDRFOI__ID=1522254&pc=FTM	3005147058-2009-00042		Injury	PEGASUS BIOLOGICS, INC.	2009-11-02	FTM	ORTHADAPT BIOIMPLANT		Event Description: CASE WAS REPORTED AS AN EXPLANT OF AN ORTHADAPT BIOIMPLANT. NO CASE INFORMATION WAS PROVIDED, INCLUDING CASE TYPE AND SIGNS/ SYMPTOMS. Manufacturer Narrative: THIS REPORT COULD NOT BE CONFIRMED. ADDITIONAL INFORMATION WAS REQUESTED FROM PHYSICIAN; HOWEVER, NO INFORMATION EVER WAS PROVIDED. THE PRODUCT LOT NUMBER IS NOT KNOWN.
	https://www.accessdata.fda.gov/scripts/cdrh/cfdocs/cfMAUDE/Detail.CFM?MDRFOI__ID=1522255&pc=FTM	3005147058-2009-00043	2008-06-12	Injury	PEGASUS BIOLOGICS, INC.	2009-11-02	FTM	ORTHADAPT BIOIMPLANT		Event Description: PATIENT DEVELOPED AN INCISIONAL WOUND INFECTION WITH PSEUDOMONAS A, APPROXIMATELY THREE WEEKS POST POSTERIOR TIBIALIS TENDON REPAIR WITH ORTHADAPT AUGMENTATION; THE WOUND WAS TREATED AND RESPONDED WELL. AT APPROXIMATELY 12 MONTHS POST OP., THE PATIENT DEVELOPED PAIN AND TWO ULCERS AT THE MALLEOLUS. DURING A SUBSEQUENT IRRIGATION AND DEBRIDEMENT PROCESS, THE GRAFT WAS NOTED TO B…
	https://www.accessdata.fda.gov/scripts/cdrh/cfdocs/cfMAUDE/Detail.CFM?MDRFOI__ID=1522256&pc=FTM	3005147058-2009-00044	2008-06-12	Injury	PEGASUS BIOLOGICS, INC.	2009-11-02	FTM	ORTHADAPT BIOIMPLANT		Event Description: APPROXIMATELY SEVEN WEEKS POST Z LENGTHENING OF THE ACHILLES TENDON WITH ORTHADAPT AUGMENTATION, THE PATIENT DEVELOPED WOUND DEHISCENCE AND A POSSIBLE INFECTION AT THE DISTAL SECTION OF THE SURGICAL WOUND; THE GRAFT WAS EXPLANTED APPROXIMATELY NINE WEEKS POST LENGTHENING. THE WOUND/FLUID WAS CULTURED ON THREE DIFFERENT OCCASIONS, EACH TIME THE CULTURE REPORT INDICATED NO GROWTH…
	https://www.accessdata.fda.gov/scripts/cdrh/cfdocs/cfMAUDE/Detail.CFM?MDRFOI__ID=1522257&pc=FTM	3005147058-2009-00045	2008-06-16	Injury	PEGASUS BIOLOGICS, INC.	2009-11-02	FTM	ORTHADAPT BIOIMPLANT		Event Description: PATIENT EXPERIENCED SWELLING AND PAIN (DATES OF SYMPTOMS UNKNOWN) POST ANTERIOR TALOFIBULAR LIGAMENT TENDON REPAIR WITH ORTHADAPT AUGMENTATION. THE GRAFT WAS EXPLANTED APPROXIMATELY 18 WEEKS POST IMPLANT. Manufacturer Narrative: ORTHADAPT BIOIMPLANT ARE NOT INDICATED FOR LOAD BEARING/STRUCTURE REPLACEMENT; THUS, THIS WAS AN OFF-LABEL USE OF THE PRODUCT. A REVIEW OF THE DEVICE H…
	https://www.accessdata.fda.gov/scripts/cdrh/cfdocs/cfMAUDE/Detail.CFM?MDRFOI__ID=1522259&pc=FTM	3005147058-2009-00046	2008-06-25	Injury	PEGASUS BIOLOGICS, INC.	2009-11-02	FTM	ORTHADAPT BIOIMPLANT		Event Description: APPROXIMATELY FIVE MONTHS POST PERONEAL TENDON REPAIR WITH ORTHADAPT AUGMENTATION THE PATIENT EXPERIENCED PAIN, ERYTHEMA AND SWELLING OVER THE REPAIR SITE. THE GRAFT WAS EXPLANTED APPROXIMATELY SIX MONTHS POST REPAIR; AT THE TIME OF EXPLANT, THE PHYSICIAN NOTED THE NATIVE TISSUE HAD HEALED. Manufacturer Narrative: CULTURE REPORTS WERE REQUESTED TO HELP WITH THE CASE INVESTIGATI…
	https://www.accessdata.fda.gov/scripts/cdrh/cfdocs/cfMAUDE/Detail.CFM?MDRFOI__ID=1522264&pc=FTM	3005147058-2009-00047		Injury	PEGASUS BIOLOGICS, INC.	2009-11-02	FTM	ORTHADAPT BIOIMPLANT		Event Description: CASE WAS REPORTED AS AN EXPLANT APPROXIMATELY SIX WEEKS POST ACHILLES TENDON REPAIR USING ORTHADAPT AUGMENTATION DUE TO INFECTION; HOWEVER, THE EVENT COULD NOT BE VERIFIED EVENT THOUGH MULTIPLE REQUESTS FOR INFORMATION WERE MADE TO PHYSICIAN. Manufacturer Narrative: THIS EVENT COULD NOT BE VERIFIED EVENT THOUGH MULTIPLE REQUESTS FOR INFORMATION WERE MADE TO PHYSICIAN. ADDITIONA…
	https://www.accessdata.fda.gov/scripts/cdrh/cfdocs/cfMAUDE/Detail.CFM?MDRFOI__ID=1522266&pc=FTM	3005147058-2009-00048	2008-07-11	Injury	PEGASUS BIOLOGICS, INC.	2009-11-02	FTM	ORTHADAPT BIOIMPLANT		Event Description: PATIENT EXPERIENCED PAIN AND SWELLING (DATE UNK) POST ANTERIOR TIBIALIS REPAIR WITH ORTHADAPT AUGMENTATION. THE GRAFT WAS EXPLANTED APPROXIMATELY 10 MONTHS POST REPAIR; AT THE TIME OF EXPLANT, SEVERAL RICE BODIES WERE NOTED AROUND THE UNWRAPPED TENDON. Manufacturer Narrative: A REVIEW OF THE DEVICE HISTORY RECORD (DHR) INDICATED THE DEVICE IDENTIFIED IN THIS REPORT MET ALL MANU…
	https://www.accessdata.fda.gov/scripts/cdrh/cfdocs/cfMAUDE/Detail.CFM?MDRFOI__ID=1522267&pc=FTM	3005147058-2009-00049	2008-05-16	Injury	PEGASUS BIOLOGICS, INC.	2009-11-02	FTM	ORTHADAPT BIOIMPLANT		Event Description: PATIENT EXPERIENCED SWELLING, PAIN AND PUS WITHIN TWO WEEKS POST REPAIR OF A MASSIVE ROTATOR CUFF TEAR WITH ORTHADAPT AUGMENTATION. APPROXIMATELY 22 DAYS POST REPAIR, THE PHYSICIAN REMOVED THE GRAFT AND ONE OF THE FIXATING SCREWS. PHYSICIAN NOTED IN THE OPERATIVE REPORT THAT THE SCREW WAS CLEARLY INFECTED (SUBSEQUENT CULTURE RESULTS INDICATED NO GROWTH). THE PATIENT WAS TREATED…
	https://www.accessdata.fda.gov/scripts/cdrh/cfdocs/cfMAUDE/Detail.CFM?MDRFOI__ID=1522268&pc=FTM	3005147058-2009-00050		Injury	PEGASUS BIOLOGICS, INC.	2009-11-02	FTM	ORTHADAPT BIOIMPLANT		Event Description: CASE WAS REPORTED AS AN EXPLANT OF AN ORTHADAPT BIOIMPLANT. NO CASE INFORMATION WAS PROVIDED, INCLUDING CASE TYPE AND SIGNS/ SYMPTOMS. Manufacturer Narrative: THIS REPORT COULD NOT BE CONFIRMED. ADDITIONAL INFORMATION WAS REQUESTED FROM PHYSICIAN; HOWEVER, NO INFORMATION EVER WAS PROVIDED. THE PRODUCT LOT NUMBER IS NOT KNOWN. THE MANUFACTURER OF THE DEVICE AT THE TIME WAS PEGAS…
	https://www.accessdata.fda.gov/scripts/cdrh/cfdocs/cfMAUDE/Detail.CFM?MDRFOI__ID=1522270&pc=FTM	3005147058-2009-00051	2008-07-20	Injury	PEGASUS BIOLOGICS, INC.	2009-11-02	FTM	ORTHADAPT BIOIMPLANT		Event Description: PATIENT EXPERIENCED DRAINAGE AND ELEVATED TEMPERATURE APPROXIMATELY FIVE WEEKS POST ACHILLES TENDON REPAIR WITH ORTHADAPT AUGMENTATION. THE GRAFT WAS EXPLANTED APPROXIMATELY FIVE WEEKS POST-REPAIR. Manufacturer Narrative: A REVIEW OF THE DEVICE HISTORY RECORD (DHR) INDICATED THE DEVICE IDENTIFIED IN THIS REPORT MET ALL MANUFACTURING REQUIREMENTS. THE CULTURE REPORT TAKEN FROM T…
	https://www.accessdata.fda.gov/scripts/cdrh/cfdocs/cfMAUDE/Detail.CFM?MDRFOI__ID=1522271&pc=FTM	3005147058-2009-00052	2008-07-23	Injury	PEGASUS BIOLOGICS, INC.	2009-11-02	FTM	ORTHADAPT BIOIMPLANT		Event Description: PATIENT EXPERIENCED PAIN AND DECREASED RANGE OF MOTION APPROXIMATELY 11 WEEKS POST ROTATOR CUFF REPAIR WITH ORTHADAPT AUGMENTATION. THE GRAFT WAS EXPLANTED APPROXIMATELY SIX MONTHS POST IMPLANT. PHYSICIAN REPORTED THAT THE EVENT WAS DUE TO THE (NON-VIABLE) CONDITION OF THE NATIVE TISSUE. Manufacturer Narrative: A REVIEW OF THE DEVICE HISTORY RECORD (DHR) INDICATED THE DEVICE ID…
	https://www.accessdata.fda.gov/scripts/cdrh/cfdocs/cfMAUDE/Detail.CFM?MDRFOI__ID=1522273&pc=FTM	3005147058-2009-00053	2008-06-06	Injury	PEGASUS BIOLOGICS, INC.	2009-11-02	FTM	ORTHADAPT BIOIMPLANT		Event Description: APPROXIMATELY EIGHT TO TEN WEEKS POST ACHILLES TENDON REPAIR WITH ORTHADAPT AUGMENTATION, THE PATIENT DEVELOPED PINHOLE DRAINAGE AT THE REPAIR SITE. CULTURE SAMPLES WERE NEGATIVE FOR GROWTH. AN MRI INDICATED A POSSIBLE (SEROMA OR STERILE) ABSCESS. APPROXIMATELY 15 WEEKS POST REPAIR, THE BIOIMPLANT WAS REMOVED; THE REPORTED SYMPTOMS EVENTUALLY SUBSIDED WITH WOUND CARE. Manufactu…
	https://www.accessdata.fda.gov/scripts/cdrh/cfdocs/cfMAUDE/Detail.CFM?MDRFOI__ID=1522274&pc=FTM	3005147058-2009-00054	2008-08-06	Injury	PEGASUS BIOLOGICS, INC.	2009-11-02	FTM	ORTHADAPT BIOIMPLANT		Event Description: PATIENT EXPERIENCED ERYTHEMA, EDEMA, PAIN AND EFFUSION APPROXIMATELY SEVEN WEEKS POST PERONEAL TENDON REPAIR WITH ORTHADAPT AUGMENTATION. THE SYMPTOMS RESPONDED TO TREATMENT WITH STEROIDS AND IMMOBILIZATION BUT RESUMED AFTER PATIENT STARTED WALKING AGAIN. THE GRAFT WAS REMOVED APPROXIMATELY SEVEN WEEKS POST-IMPLANT. Manufacturer Narrative: A REVIEW OF THE DEVICE HISTORY RECORD …
	https://www.accessdata.fda.gov/scripts/cdrh/cfdocs/cfMAUDE/Detail.CFM?MDRFOI__ID=1522277&pc=FTM	3005147058-2009-00056	2008-08-15	Injury	PEGASUS BIOLOGICS, INC.	2009-11-02	FTM	ORTHADAPT BIOIMPLANT		Event Description: PATIENT EXPERIENCED WOUND DEHISCENCE AT TWO WEEKS AND SUBSEQUENT INFECTION (KLEBSIELLA) AT FOUR WEEKS POST REPAIR OF PERONEAL TENDON WITH ANTIBIOTICS; SUBSEQUENT CULTURES WERE NEGATIVE. SIX WEEKS POST IMPLANT, PART OF THE GRAFT WAS PROTRUDING FROM THE WOUND. THE PROTRUDING PORTION WAS EXCISED FOR ANALYSIS. TWO WEEKS LATER (APPROXIMATELY 8 WEEKS POST IMPLANT), THE GRAFT WAS REMO…
	https://www.accessdata.fda.gov/scripts/cdrh/cfdocs/cfMAUDE/Detail.CFM?MDRFOI__ID=1522279&pc=FTM	3005147058-2009-00057	2008-07-31	Injury	PEGASUS BIOLOGICS, INC.	2009-11-02	FTM	ORTHADAPT BIOIMPLANT		Event Description: APPROXIMATELY TWO WEEKS POST ACHILLES TENDON REPAIR WITH ORTHADAPT AUGMENTATION, THE PATIENT FELL. AT THE TIME OF THE FALL, THE PATIENT DID NOT EXPERIENCE PAIN OR OTHER NOTED CHANGES, SO THE FALL WAS NOT REPORTED TO THE PHYSICIAN; HOWEVER, APPROXIMATELY FOUR MONTHS POST REPAIR, THE PATIENT STARTED TO EXPERIENCE PAIN AND SWELLING. THE GRAFT WAS EXPLANTED APPROXIMATELY FIVE MONTH…
	https://www.accessdata.fda.gov/scripts/cdrh/cfdocs/cfMAUDE/Detail.CFM?MDRFOI__ID=1522280&pc=FTM	3005147058-2009-00058	2008-08-08	Injury	PEGASUS BIOLOGICS, INC.	2009-11-02	FTM	ORTHADAPT BIOIMPLANT		Event Description: PATIENT EXPERIENCED SWELLING AND PAIN AROUND THE LATERAL SIDE OF THE LEFT ANKLE APPROXIMATELY SEVEN MONTHS POST-PERONEAL LONGUS TENDON REPAIR USING ORTHADAPT AUGMENTATION. THE SITE WAS ASPIRATED WITH NO SUCCESS. THE ORTHADAPT WAS EXPLANTED APPROXIMATELY ONE YEAR POST-IMPLANT; THE TENDON WAS NOTED TO BE RUPTURED AT THE TIME OF EXPLANT. Manufacturer Narrative: A REVIEW OF THE DEV…
	https://www.accessdata.fda.gov/scripts/cdrh/cfdocs/cfMAUDE/Detail.CFM?MDRFOI__ID=1522281&pc=FTM	3005147058-2009-00059	2008-08-08	Injury	PEGASUS BIOLOGICS, INC.	2009-11-02	FTM	ORTHADAPT BIOIMPLANT		Event Description: PATIENT HAD ACHILLES TENDON REPAIR WITH ORTHADAPT AUGMENTATION. PATIENT EXPERIENCED A RE-INJURY TO THE ACHILLES TENDON IN A FALL APPROXIMATELY 77 DAYS POST REPAIR. PHYSICIAN EXPLANTED THE GRAFT APPROXIMATELY 91 DAYS POST-REPAIR. Manufacturer Narrative: BASED ON THE AVAILABLE CASE INFORMATION, THE REPORTED RE-RUPTURE IS DUE TO TRAUMA AND IS NOT GRAFT-RELATED. THE MANUFACTURER OF…
	https://www.accessdata.fda.gov/scripts/cdrh/cfdocs/cfMAUDE/Detail.CFM?MDRFOI__ID=1522283&pc=FTM	3005147058-2009-00060	2008-08-14	Injury	PEGASUS BIOLOGICS, INC.	2009-11-02	FTM	ORTHADAPT BIOIMPLANT		Event Description: THE CASE INVOLVED REPAIR OF THE 4TH AND 5TH METATARSAL EXTENSOR WITH ORTHADAPT AUGMENTATION. THE SURGEON STATED THAT HE RERUPTURED THE 5TH METATARSAL EXTENSOR TENDON DURING AN EXAMINATION APPROXIMATELY 5 WEEKS POST IMPLANT (SUTURE PULLED OUT). THE GRAFT WAS REMOVED SIX WEEKS FOLLOWING REPAIR. Manufacturer Narrative: REPORTED INCIDENT INVOLVES OFF-LABEL USE, I.E., REPAIR OF THE …
	https://www.accessdata.fda.gov/scripts/cdrh/cfdocs/cfMAUDE/Detail.CFM?MDRFOI__ID=1522284&pc=FTM	3005147058-2009-00061	2008-08-25	Injury	PEGASUS BIOLOGICS, INC.	2009-11-02	FTM	ORTHADAPT BIOIMPLANT		Event Description: PATIENT EXPERIENCED SWELLING AND PAIN ALONG THE INCISION SITE APPROXIMATELY 11 WEEKS POST PERONEAL TENDON REPAIR WITH ORTHADAPT AUGMENTATION. THE GRAFT WAS EXPLANTED FIVE DAYS LATER; INFLAMMATION WAS NOTED AT EXPLANT. Manufacturer Narrative: BASED ON THE AVAILABLE CASE INFORMATION, THE CAUSE OF THE REPORTED CASE IS LIKELY FIXATION FAILURE CAUSED BY AVASCULAR CONDITION OF THE TE…
	https://www.accessdata.fda.gov/scripts/cdrh/cfdocs/cfMAUDE/Detail.CFM?MDRFOI__ID=1522285&pc=FTM	3005147058-2009-00062	2008-08-07	Injury	PEGASUS BIOLOGICS, INC.	2009-11-02	FTM	ORTHADAPT BIOIMPLANT		Event Description: CASE IS A HALLUX RIGIDUS REPAIR USING ORTHADAPT AUGMENTATION. PT HAD LONG-STANDING HALLUX RIGIDUS PAIN AT THE 1ST METATARSOPHALANGEAL JOINT (RIGHT FOOT). THE PT HAD UNDERGONE PRIOR CONSERVATIVE THERAPIES WITHOUT SUCCESS. AS A RESULT, PT ELECTED TO HAVE SURGICAL CORRECTION OF THE SEVERE ARTHROSIS. THE PHYSICIAN PERFORMED AN INTERPOSITIONAL ARTHROPLASTY PROCEDURE USING ABSORBABLE…
	https://www.accessdata.fda.gov/scripts/cdrh/cfdocs/cfMAUDE/Detail.CFM?MDRFOI__ID=1522286&pc=FTM	3005147058-2009-00063	2008-09-05	Injury	PEGASUS BIOLOGICS, INC.	2009-11-02	FTM	ORHTADAPT BIOIMPLANT		Event Description: PT WAS DIAGNOSED WITH A GANGLION CYST ORIGINATING FROM THE TENDON 5.5 MONTHS AFTER SURGICAL REPAIR OF A TEAR IN THE LEFT ACHILLES TENDON WITH ORTHADAPT AUGMENTATION; THE CYST WAS ASPIRATED TWICE. APPROXIMATELY 12 MONTHS POST REPAIR, THE CYST AND A SOFT TISSUE MASS WERE REMOVED. Manufacturer Narrative: A REVIEW OF THE PROVIDED CASE INFORMATION INDICATED THE PHYSICIAN USED ABSORB…
	https://www.accessdata.fda.gov/scripts/cdrh/cfdocs/cfMAUDE/Detail.CFM?MDRFOI__ID=1522288&pc=FTM	3005147058-2009-00064	2008-09-05	Injury	PEGASUS BIOLOGICS, INC.	2009-11-02	FTM	ORTHADAPT BIOIMPLANT		Event Description: PT EXPERIENCED SHOULDER SWELLING APPROXIMATELY 6 WEEKS FOLLOWING ROTATOR CUFF REPAIR WITH ORTHADAPT AUGMENTATION. THE GRAFT WAS REMOVED SEVEN WEEKS POST-REPAIR. PHYSICIAN INDICATED THE GRAFT WAS CLEARLY ELEVATED OFF THE CUFF BY THE ANTERIOR ASPECT OF THE ACROMIOPLASTY DUE TO A "SHEAR" TYPE INJURY WITH OVERHEAD ACTIVITY. REMAINING GRAFT WAS STILL WELL FIXED. GRAFT WAS STARTING T…
	https://www.accessdata.fda.gov/scripts/cdrh/cfdocs/cfMAUDE/Detail.CFM?MDRFOI__ID=1522289&pc=FTM	3005147058-2009-00065	2008-08-22	Injury	PEGASUS BIOLOGICS, INC.	2009-11-02	FTM	ORTHADAPT BIOIMPLANT		Event Description: PT HAD ERYTHEMA AND PURULENT DRAINING FROM THE SURGICAL WOUND APPROXIMATELY TWO WEEKS POST ACHILLES LENGTHENING REPAIR WITH ORTHADAPT AUGMENTATION. THE PT WAS TREATED WITH INTRAVENOUS ANTIBIOTICS. THE GRAFT WAS REMOVED FOUR WEEKS POST REPAIR. Manufacturer Narrative: CULTURE REPORTS WERE REQUESTED TO HELP WITH THE CASE INVESTIGATION; HOWEVER, THEY WERE NOT PROVIDED. AS A RESULT,…
	https://www.accessdata.fda.gov/scripts/cdrh/cfdocs/cfMAUDE/Detail.CFM?MDRFOI__ID=1522290&pc=FTM	3005147058-2009-00066	2008-09-05	Injury	PEGASUS BIOLOGICS, INC.	2009-11-02	FTM	ORTHADAPT BIOIMPLANT		Event Description: APPROXIMATELY FOUR WEEKS POST POSTERIOR TIBIALIS REPAIR WITH ORTHADAPT AUGMENTATION, THE PT FELL AND INJURED HER ARM/SHOULDER. APPROXIMATELY 28 WEEKS POST REPAIR, THE PT STARTED TO EXPERIENCE PAIN AND SWELLING OF THE MEDIAL ASPECT OF THE ANKLE; A SUBSEQUENT MRI SHOWED A FULL-THICKNESS RUPTURE OF THE TENDON AT THE LEVEL OF THE MALLEOUS (ABOVE THE ORTHADAPT GRAFT). THE GRAFT WAS …
	https://www.accessdata.fda.gov/scripts/cdrh/cfdocs/cfMAUDE/Detail.CFM?MDRFOI__ID=1522292&pc=FTM	3005147058-2009-00067		Injury	PEGASUS BIOLOGICS, INC.	2009-11-02	FTM	ORTHADAPT BIOIMPLANT		Event Description: THE CASE, AS REPORTED BY THE ATTENDING PHYSICIAN, WAS A SURGICAL REPAIR OF A PRIOR PERONEAL TENDON TEAR WITH ORTHADAPT AUGMENTATION WHICH HAD BEEN PERFORMED BY AN ASSOCIATED PHYSICIAN AT AN UNSPECIFIED DATE. THE ORTHADAPT FROM THE INITIAL REPAIR WAS REMOVED BY REPORTING PHYSICIAN (DATE IS UNK). THE SURGICAL TECHNIQUE USED IN THE INITIAL REPAIR INVOLVED PLACING A PORTION OF THE …
	https://www.accessdata.fda.gov/scripts/cdrh/cfdocs/cfMAUDE/Detail.CFM?MDRFOI__ID=1522293&pc=FTM	3005147058-2009-00068	2008-09-26	Injury	PEGASUS BIOLOGICS, INC.	2009-11-02	FTM	ORTHADAPT BIOIMPLANT		Event Description: PT PRESENTED WITH PAIN AND SWELLING POST PERONEAL TENDON REPAIR USING ORTHADAPT AUGMENTATION. PT WAS INITIALLY RESPONSIVE TO STEROID INJECTION AND ICE; HOWEVER, THE SWELLING CONTINUED POST-TREATMENT. APPROXIMATELY, 10 MONTHS POST-REPAIR AN ULCERATION OCCURRED; THE GRAFT WAS EXPLANTED ONE WEEK LATER. Manufacturer Narrative: THE PATHOLOGY REPORT FROM AN INDEPENDENT LABORATORY DID…
	https://www.accessdata.fda.gov/scripts/cdrh/cfdocs/cfMAUDE/Detail.CFM?MDRFOI__ID=1522294&pc=FTM	3005147058-2009-00069	2008-09-17	Injury	PEGASUS BIOLOGICS, INC.	2009-11-02	FTM	ORTHADAPT BIOIMPLANT		Event Description: THE PT UNDERWENT QUADRICEPS TENDON REPAIR USING ORTHADAPT AUGMENTATION TO REPAIR A FAILED (PRIOR) QUADRICEPS TENDON REPAIR. THE 2ND REPAIR OF THE QUADRICEPS TENDON FAILED AND SUBSEQUENTLY WAS REPAIRED APPROXIMATELY THREE MONTHS LATER; DURING THE REPAIR, MULTIPLE LOOSE SUTURES WERE NOTED AND SUBSEQUENTLY THE ORTHADAPT GRAFT WAS REMOVED. Manufacturer Narrative: THE REVIEW OF THE …
	https://www.accessdata.fda.gov/scripts/cdrh/cfdocs/cfMAUDE/Detail.CFM?MDRFOI__ID=1522296&pc=FTM	3005147058-2009-00070	2008-03-01	Injury	PEGASUS BIOLOGICS, INC.	2009-11-02	FTM	ORTHADAPT BIOIMPLANT		Event Description: PT EXPERIENCED PAIN AND REDNESS POST POSTERIOR TIBIALIS REPAIR WITH ORTHADAPT AUGMENTATION; GRAFT WAS EXPLANTED APPROXIMATELY SIX MONTHS POST-REPAIR. Manufacturer Narrative: THE CASE WAS REPORTED TO THE PEGASUS BIOLOGICS, INC. APPROXIMATELY SIX MONTHS AFTER THE EVENT. MULTIPLE ATTEMPTS WERE MADE TO VERIFY THE REPORT AND OBTAIN CASE INFORMATION (INCLUDING MANUFACTURING LOT OF TH…
	https://www.accessdata.fda.gov/scripts/cdrh/cfdocs/cfMAUDE/Detail.CFM?MDRFOI__ID=1522297&pc=FTM	3005147058-2009-00071	2008-10-06	Injury	PEGASUS BIOLOGICS, INC.	2009-11-02	FTM	ORTHADAPT BIOIMPLANT		Event Description: PT WITH A CHRONIC LEFT ACHILLES TENDINOSIS UNDERWENT ORTHADAPT IMPLANTATION AND TOPAZ. APPROXIMATELY SIX MONTHS POST-OP, PT STARTED TO EXPERIENCE PAIN AT THE ACHILLES. AN MRI SEVEN MONTHS POST-OP INDICATED INFLAMMATION AND THICKENING OF THE TENDON. DURING SURGERY APPROXIMATELY NINE MONTHS POST INITIAL REPAIR, SEVERAL AREAS OF SYSTIC AND FIBROTIC TISSUE WERE NOTED ON THE ACHILLE…
	https://www.accessdata.fda.gov/scripts/cdrh/cfdocs/cfMAUDE/Detail.CFM?MDRFOI__ID=1522298&pc=FTM	3005147058-2009-00072		Injury	PEGASUS BIOLOGICS, INC.	2009-11-02	FTM	ORTHADAPT BIOIMPLANT		Event Description: PT EXPERIENCED WOUND DEHISCENCE, ERYTHEMA AND DRAINAGE FOLLOWING AN ACUTE ACHILLES TENDON REPAIR WITH ORTHADAPT AUGMENTATION. A SKIN FLAP FAILED AND THE WOUND DID NOT CLOSE; THE GRAFT WAS SUBSEQUENTLY REMOVED. THE NATIVE TISSUE WAS REPORTED TO BE HEALED. Manufacturer Narrative: ADDITIONAL ATTEMPTS WERE MADE TO OBTAIN CASE INFORMATION (INCLUDING MANUFACTURING LOT OF THE DEVICE);…
	https://www.accessdata.fda.gov/scripts/cdrh/cfdocs/cfMAUDE/Detail.CFM?MDRFOI__ID=1522299&pc=FTM	3005147058-2009-00073	2008-10-07	Injury	PEGASUS BIOLOGICS, INC.	2009-11-02	FTM	ORTHADAPT BIOIMPLANT		Event Description: PT DEVELOPED IRRITATION POST ACHILLES TENDON REPAIR WITH ORTHADAPT AUGMENTATION. APPROXIMATELY 11 MONTHS POST REPAIR, THE PHYSICIAN REMOVED A SMALL SECTION OF THE GRAFT WHICH HAD NOT INCORPORATED. THE PHYSICIAN INDICATED THE LIKELY CAUSE OF THE IRRITATION WAS DUE TO USE OF #5 ETHIBOND TO FIXATE THE GRAFT (SMALLEST SUTURE AVAILABLE AT THE SURGERY CENTER AT TIME OF IMPLANT). Manu…
	https://www.accessdata.fda.gov/scripts/cdrh/cfdocs/cfMAUDE/Detail.CFM?MDRFOI__ID=1522300&pc=FTM	3005147058-2009-00074	2008-11-28	Injury	PEGASUS BIOLOGICS, INC.	2009-11-02	FTM	ORTHADAPT BIOIMPLANT		Event Description: APPROXIMATELY 14 WEEKS POST REPAIR THE PT EXPERIENCED SWELLING AND PAIN AROUND THE SURGICAL REPAIR POST ACUTE ACHILLES TENDON REPAIR WHERE ORTHADAPT AUGMENTATION WAS USED TO FILL A 2 CM VOID. THE SITE WAS DRAINED AND THE DISCHARGE SENT FOR CULTURE AND GRAM STAIN. APPROXIMATELY 4 MONTHS POST REPAIR THE GRAFT WAS REMOVED. Manufacturer Narrative: THE ORTHADAPT BIOIMPLANTS WAS USED…
	https://www.accessdata.fda.gov/scripts/cdrh/cfdocs/cfMAUDE/Detail.CFM?MDRFOI__ID=1522301&pc=FTM	3005147058-2009-00075	2008-12-05	Injury	PEGASUS BIOLOGICS, INC.	2009-11-02	FTM	ORTHADAPT BIOIMPLANT		Event Description: APPROXIMATELY FOUR WEEKS FOLLOWING ACHILLES TENDON REPAIR WITH ORTHADAPT AUGMENTATION, THE PT DEVELOPED AN ABSCESS AND CELLULITIS AT THE SURGICAL INCISIONS. THE CULTURE REPORT IDENTIFIED E. COLI, WHICH WAS TREATED WITH DEBRIDEMENT AND ANTIBIOTICS; HOWEVER, THE WOUND COMPLICATION CONTINUED POST-TREATMENT. APPROXIMATELY 17 WEEKS POST REPAIR THE GRAFT WAS REMOVED. PHYSICIAN INDICA…
	https://www.accessdata.fda.gov/scripts/cdrh/cfdocs/cfMAUDE/Detail.CFM?MDRFOI__ID=1522302&pc=FTM	3005147058-2009-00076	2008-12-17	Injury	PEGASUS BIOLOGICS, INC.	2009-11-02	FTM	ORTHADAPT BIOIMPLANT		Event Description: THE ORTHADAPT BIOIMPLANT WAS USED TO REPLACE THE SUPERIOR PERONEAL RETINACULUM TO PREVENT PERONEAL SUBLUXATION - THE PHYSICIAN ACKNOWLEDGED THIS WAS AN OFF-LABEL USE OF ORTHADAPT. APPROXIMATELY ONE YEAR POST-REPAIR, THE PT EXPERIENCED AN ABSCESS ON THE LATERAL ASPECT OF THE LEFT ANKLE. APPROXIMATELY 15 MONTHS POST REPAIR THE GRAFT WAS REMOVED. LOOSE SUTURE MATERIAL WAS NOTED AT…
	https://www.accessdata.fda.gov/scripts/cdrh/cfdocs/cfMAUDE/Detail.CFM?MDRFOI__ID=1544871&pc=FTM	3005147058-2009-00055	2008-07-24	Injury	PEGASUS BIOLOGICS, INC.	2009-11-02	FTM	ORTHADAPT BIOIMPLANT		Event Description: THE PT EXPERIENCED A RE-RUPTURE OF THE PERONEAL TENDON AFTER A FALL FIVE DAYS FOLLOWING PERONEAL TENDON REPAIR WITH ORTHADAPT AUGMENTATION. FOURTEEN DAYS POST TRAUMATIC RE-RUPTURE, THE PHYSICIAN PERFORMED A TENDON TRANSFER (GRAFT REMOVED AT TIME OF REPAIR). GRAFT AND SUTURES HAD PULLED THROUGH THE HOST TISSUE. GRAFT AND SUTURES WERE STILL INTACT. Manufacturer Narrative: BASED O…
	https://www.accessdata.fda.gov/scripts/cdrh/cfdocs/cfMAUDE/Detail.CFM?MDRFOI__ID=1514982&pc=FTM	3005147058-2009-00019	2009-09-23	Injury	PEGASUS BIOLOGICS, INC.	2009-10-21	FTM	ORTHADAPT BIOIMPLANT		Event Description: PATIENT EXPERIENCED PAIN AND LOSS OF MOTION APPROXIMATELY 12 MONTHS POST ROTATOR CUFF REPAIR WITH ORTHADAPT BIOIMPLANT AUGMENTATION. THE GRAFT WAS EXPLANTED APPROXIMATELY 19 MOTHS POST-REPAIR. Manufacturer Narrative: THE PRODUCT WAS NOT RETURNED TO THE MANUFACTURER FOR EVALUATION. AS A RESULT, TESTING COULD NOT BE PERFORMED. ADDITIONAL INFORMATION WAS REQUESTED FROM THE PHYSICI…
	https://www.accessdata.fda.gov/scripts/cdrh/cfdocs/cfMAUDE/Detail.CFM?MDRFOI__ID=1491076&pc=FTM	3005147058-2009-00017	2009-04-09	Injury	PEGASUS BIOLOGICS, INC.	2009-10-02	FTM	ORTHADAPT BIOIMPLANT		Event Description: PHYSICIAN REPORTED SWELLING ON THE PATIENT'S SHOULDER SIX MONTHS FOLLOWING ROTATOR CUFF REPAIR WITH ORTHADAPT BIOIMPLANT AUGMENTATION. DURING SURGICAL EXPLORATION, THE GRAFT WAS NOTICED TO BE LOOSE AND WAS EASILY REMOVED FROM THE TENDON TISSUE. Manufacturer Narrative: THE PRODUCT WAS NOT RETURNED TO THE MANUFACTURER FOR EVALUATION. AS A RESULT TESTING COULD NOT BE PERFORMED. CA…
	https://www.accessdata.fda.gov/scripts/cdrh/cfdocs/cfMAUDE/Detail.CFM?MDRFOI__ID=1491079&pc=FTM	3005147058-2009-00018	2009-04-09	Injury	PEGASUS BIOLOGICS, INC.	2009-10-02	FTM	ORTHADAPT BIOIMPLANT		Event Description: PHYSICIAN REPORTED SWELLING ON THE PATIENT'S SHOULDER ONE YEAR FOLLOWING ROTATOR CUFF REPAIR WITH ORTHADAPT BIOIMPLANT AUGMENTATION. DURING SUBSEQUENT SURGERY, PHYSICIAN NOTED THAT THERE WAS NO REMAINING ORTHADAPT GRAFT MATERIAL. Manufacturer Narrative: THE PRODUCT WAS NOT RETURNED TO THE MANUFACTURER FOR EVALUATION. AS A RESULT, TESTING COULD NOT BE PERFORMED. CAUSE OF THE EVE…
	https://www.accessdata.fda.gov/scripts/cdrh/cfdocs/cfMAUDE/Detail.CFM?MDRFOI__ID=1480330&pc=FTM	3005147058-2009-00002	2009-01-15	Injury	PEGASUS BIOLOGICS, INC.	2009-09-18	FTM	ORTHADAPT BIOIMPLANT		Event Description: A SOFT TISSUE MASS WAS NOTED OVER THE LATERAL ANKLE OF THE LEFT FOOT APPROX 10 MONTHS POST ATFL (ANTERIOR TALOFIBULAR LIGAMENT) REPLACEMENT WITH AN ORTHADAPT BIOIMPLANT, FOLLOWED BY PAIN AND INFLAMMATION APPROX 5.5 MONTHS LATER. THE MASS AND THE GRAFT WERE REMOVED 18 MONTHS POST IMPLANT. Manufacturer Narrative: THE ORTHADAPT BIOIMPLANT WAS USED OFF LABEL AS AN ATFL REPLACEMENT;…
	https://www.accessdata.fda.gov/scripts/cdrh/cfdocs/cfMAUDE/Detail.CFM?MDRFOI__ID=1480332&pc=FTM	3005147058-2009-00004	2009-01-05	Injury	PEGASUS BIOLOGICS, INC.	2009-09-18	FTM	ORTHADAPT BIOIMPLANT		Event Description: SWELLING ON THE LATERAL ANKLE OF THE RIGHT FOOT APPROX 19 MONTHS POST PERONEAL LONGUS TEAR REPAIR WITH ORTHADAPT AUGMENTATION. TWENTY MONTHS POST THE INITIAL REPAIR, THE PT SPRAINED HIS LEFT ANKLE AND WAS NOTED TO HAVE A FRACTURE OF THE 5TH METATARSAL BASE OF THE RIGHT FOOT (TIME OF INJURY IS UNK). ONE WEEK LATER, THE PT UNDERWENT PERONEAL TENDON TENOSYNOVECTOMY, AND THE ORTHAD…
	https://www.accessdata.fda.gov/scripts/cdrh/cfdocs/cfMAUDE/Detail.CFM?MDRFOI__ID=1480333&pc=FTM	3005147058-2009-00005	2009-01-15	Injury	PEGASUS BIOLOGICS, INC.	2009-09-18	FTM	ORTHADAPT BIOIMPLANT		Event Description: SWELLING FIVE TO SIX MONTH POST QUAD TENDON RECONSTRUCTION WITH ALLOGRAFT AND ORTHADAPT OVERLAY. ASPIRATION REVEALED A PUS-LIKE FLUID. CULTURE WAS NEGATIVE. GRAFT WAS REMOVED 6.5 MONTHS POST IMPLANT. NATIVE TISSUE WAS HEALED. Manufacturer Narrative: THE ORTHADAPT BIOIMPLANT WAS USED ON TOP OF THE ALLOGRAFT. THE INSTRUCTIONS FOR USE DO NOT RECOMMEND THIS TYPE OF PROCEDURE DUE TO…
	https://www.accessdata.fda.gov/scripts/cdrh/cfdocs/cfMAUDE/Detail.CFM?MDRFOI__ID=1480335&pc=FTL	3005147058-2009-00006	2009-02-25	Injury	PEGASUS BIOLOGICS, INC.	2009-09-18	FTL	ORTHADAPT BIOIMPLANT		Event Description: PT EXPERIENCED PAIN, DRAINAGE AND EDEMA SEVEN WEEKS POST-KELOID SCAR EXCISION ON THE LATERAL SIDE OF THE FOOT THAT WAS COVERED WITH ORTHADAPT. AT APPROX EIGHT WEEKS POST-OP, PART OF THE GRAFT WAS PROTRUDING FROM THE WOUND, AND WAS REMOVED IN THE OFFICE. THE REMAINDER OF THE GRAFT WAS EXPLANTED ONE WEEK LATER (NINE WEEKS POST-OP). Manufacturer Narrative: THE PHYSICIAN USED THE O…
	https://www.accessdata.fda.gov/scripts/cdrh/cfdocs/cfMAUDE/Detail.CFM?MDRFOI__ID=1480336&pc=FTM	3005147058-2009-00007	2008-11-19	Injury	PEGASUS BIOLOGICS, INC.	2009-09-18	FTM	ORTHADAPT BIOIMPLANT		Event Description: DRAINAGE FROM SURGICAL INCISION ONE MONTH POST REPAIR OF MASSIVE ROTATOR CUFF RUPTURE, WITH ORTHADAPT AUGMENTATION. APPROX SIX WEEKS POST REPAIR, AN ARTHROSCOPIC PROCEDURE WAS PERFORMED; AT THAT TIME THE GRAFT WAS NOTED TO BE TORN, AND A LOOSE SUTURE WAS PRESENT. THE CUFF WAS INTACT. Manufacturer Narrative: THE PRODUCT WAS NOT RETURNED TO THE MFR FOR EVAL. AS A RESULT TESTING C…
	https://www.accessdata.fda.gov/scripts/cdrh/cfdocs/cfMAUDE/Detail.CFM?MDRFOI__ID=1480338&pc=FTM	3005147058-2009-00008	2009-02-17	Injury	PEGASUS BIOLOGICS, INC.	2009-09-18	FTM	ORTHADAPT BIOIMPLANT		Event Description: A CYST WAS NOTED ON THE LATERAL ANKLE OF THE RIGHT FOOT APPROX SIX MONTHS POST LATERAL COLLATERAL LIGAMENT REPAIR WITH ORTHADAPT AUGMENTATION. BIOIMPLANT EXPLANT FOLLOWING DIAGNOSIS. Manufacturer Narrative: THE PRODUCT WAS NOT RETURNED TO THE MFR FOR EVAL. AS A RESULT TESTING COULD NOT BE PERFORMED. CAUSE OF THE EVENT IS UNK AT THIS TIME. ADDITIONAL INFO WAS REQUESTED FROM THE …
	https://www.accessdata.fda.gov/scripts/cdrh/cfdocs/cfMAUDE/Detail.CFM?MDRFOI__ID=1480341&pc=FTM	3005147058-2009-00009	2009-04-06	Injury	PEGASUS BIOLOGICS, INC.	2009-09-18	FTM	ORTHADAPT BIOIMPLANT		Event Description: APPROX SEVEN WEEKS AFTER THE REPAIR (REVISION) OF LEFT ROTATOR CUFF RUPTURE WITH ORTHADAPT AUGMENTATION, THE PT HAD SWELLING AT THE SURGICAL INCISION. AFTER MAKING A SMALL CUT AND PRESSING ON THE AREA, THICK MATERIAL DISCHARGE WAS NOTED. Manufacturer Narrative: NO CONCLUSION CAN BE DRAWN. SAMPLE OF THE DISCHARGE MATERIAL WAS EVALUATED: PATHOLOGY LAB INDICATED PRESENCE OF CARTIL…
	https://www.accessdata.fda.gov/scripts/cdrh/cfdocs/cfMAUDE/Detail.CFM?MDRFOI__ID=1480343&pc=FTL	3005147058-2009-00010	2009-04-14	Injury	PEGASUS BIOLOGICS, INC.	2009-09-18	FTL	ORTHADAPT BIOIMPLANT		Event Description: PAIN AND SWELLING ON THE RIGHT SHOULDER DUE TO REPAIR FAILURE APPROXIMATELY 10 MONTHS POST INITIAL REPAIR OF RECURRENT ROTATOR CUFF RUPTURE WITH ORTHADAPT BIOIMPLANT AUGMENTATION. THE ORTHADAPT WAS REMOVED DURING THE SURGERY. Manufacturer Narrative: THIS CASE INVOLVED A FEMALE WITH RECURRENT ROTATOR CUFF TEAR, THAT WAS REPAIRED WITH ORTHADAPT BIOIMPLANT AUGMENTATION. THE PRODUC…
	https://www.accessdata.fda.gov/scripts/cdrh/cfdocs/cfMAUDE/Detail.CFM?MDRFOI__ID=1480346&pc=FTL	3005147058-2009-00011	2009-04-21	Injury	PEGASUS BIOLOGICS, INC.	2009-09-18	FTL	ORTHADAPT BIOIMPLANT		Event Description: SWELLING AND DRAINING WERE REPORTED SEVEN WEEKS POST ROTATOR CUFF REPAIR WITH ORTHADAPT AUGMENTATION. INCISION WOUND WAS OPENED, IRRIGATED AND TREATED WITH IODOFOM PACKING (FLUID CULTURE WAS NEGATIVE FOR GROWTH). APPROXIMATELY ONE WEEK LATER, PT CONTINUED TO DRAIN AND SUBSEQUENTLY THE GRAFT WAS REMOVED. DUE TO CONTINUED DRAINING AND POSITIVE LAB CULTURE, THE PT UNDERWENT A SECO…
	https://www.accessdata.fda.gov/scripts/cdrh/cfdocs/cfMAUDE/Detail.CFM?MDRFOI__ID=1480349&pc=FTL	3005147058-2009-00012	2009-03-03	Injury	PEGASUS BIOLOGICS, INC.	2009-09-18	FTL	ORTHADAPT BIOIMPLANT		Event Description: SWELLING AROUND THE INCISIONAL WOUND APPROXIMATELY SEVEN WEEKS POST TIBIALIS POSTERIOR TENDON REPAIR WITH ORTHADAPT AUGMENTATION. THE SWOLLEN AREA WAS OPENED, DRAINED AND DEBRIDED AND THE GRAFT WAS REMOVED APPROXIMATELY 12 WEEKS POST IMPLANT. Manufacturer Narrative: ADDITIONAL CORRECTIVE SURGERIES (GANGLION CYST REMOVAL; TENDO ACHILLES LENGTHENING; GLEICH CALCANEAL OSTEOTOMY; E…
	https://www.accessdata.fda.gov/scripts/cdrh/cfdocs/cfMAUDE/Detail.CFM?MDRFOI__ID=1480350&pc=FTL	3005147058-2009-00013	2009-04-30	Injury	PEGASUS BIOLOGICS, INC.	2009-09-18	FTL	ORTHADAPT BIOIMPLANT		Event Description: FUSIFORM SWELLING AT THE LATERAL ANKLE OVER THE ANTERIOR TALO-FIBULAR LIGAMENT REPAIRED WITH ORTHADAPT AUGMENTATION. IT WAS ASPIRATED TWICE. THE GRAFT WAS REMOVED 8.5 MONTHS POST IMPLANT. Manufacturer Narrative: DEVICE WAS USED FOR ATFL (ANTERIOR TALOFIBULAR LIGAMENT) REPAIR, WHICH IS AN OFF-LABEL USE. IN FOLLOW-UP TO THE REPORTED EVENT, THE PHYSICIAN INDICATED THE NATIVE TISSU…
	https://www.accessdata.fda.gov/scripts/cdrh/cfdocs/cfMAUDE/Detail.CFM?MDRFOI__ID=1480353&pc=FTL	3005147058-2009-00014	2009-02-04	Injury	PEGASUS BIOLOGICS, INC.	2009-09-18	FTL	ORTHADAPT BIOIMPLANT		Event Description: CASE WAS REPORTED AS AN EXPLANT OF AN ORTHADAPT BIOIMPLANT. CASE INFO (INCLUDING CASE TYPE OR SIGNS AND SYMPTOMS) WERE NOT PROVIDED AT THIS TIME OF REPORT. Manufacturer Narrative: THE PRODUCT WAS NOT RETURNED TO THE MANUFACTURER FOR EVALUATION. AS A RESULT, TESTING COULD NOT BE PERFORMED. CAUSE OF THE EVENT IS UNK AT THIS TIME. A REVIEW OF THE DEVICE HISTORY RECORD (DHR) INDICA…
	https://www.accessdata.fda.gov/scripts/cdrh/cfdocs/cfMAUDE/Detail.CFM?MDRFOI__ID=1480355&pc=FTM	3005147058-2009-00015	2009-04-17	Injury	PEGASUS BIOLOGICS, INC.	2009-09-18	FTM	ORTHADAPT BIOIMPLANT		Event Description: CASE WAS REPORTED AS AN EXPLANT OF AN ORTHADAPT BIOIMPLANT USED TO AUGMENT AN ACHILLES TENDON REPAIR. THE PT'S SIGNS AND SYMPTOMS OR EVENT THAT LED TO THE EXPLANT WERE NOT PROVIDED AT THE TIME OF REPORT. Manufacturer Narrative: TISSUE SAMPLE WAS RETURNED TO THE MANUFACTURER; HOWEVER, THE SIGN AND SYMPTOMS AS WELL AS PRE AND POST EXPLANT PROGRESS NOTES WERE NOT PROVIDED - AS A R…
	https://www.accessdata.fda.gov/scripts/cdrh/cfdocs/cfMAUDE/Detail.CFM?MDRFOI__ID=1480357&pc=FTM	3005147058-2009-00016	2009-05-13	Injury	PEGASUS BIOLOGICS, INC.	2009-09-18	FTM	ORTHADAPT BIOIMPLANT		Event Description: CASE WAS REPORTED AS EXPLANT OF ORTHADAPT BIOIMPLANT. CASE INFO (INCLUDING CASE TYPE OR SIGNS AND SYMPTOMS) WERE NOT PROVIDED AT TIME OF REPORT. Manufacturer Narrative: THE PRODUCT WAS NOT RETURNED TO THE MANUFACTURER FOR EVALUATION. AS A RESULT, TESTING COULD NOT BE PERFORMED. CAUSE OF THE EVENT IS UNK AT THIS TIME. ADDITIONAL INFO WAS REQUESTED FROM THE PHYSICIAN; HOWEVER, NO…
	https://www.accessdata.fda.gov/scripts/cdrh/cfdocs/cfMAUDE/Detail.CFM?MDRFOI__ID=1491010&pc=FTM	3005147058-2009-00003	2009-01-14	NA	PEGASUS BIOLOGICS, INC.	2009-09-18	FTM	ORTHADAPT BIOIMPLANT		Event Description: ORTHADAPT BIOIMPLANT WAS FOUND TO BE DELAMINATED AND NOT INCORPORATED IN THE TISSUE OF THE ROTATOR CUFF TENDON, DURING DIAGNOSTIC ARTHROSCOPIC PROCEDURE OF THE SHOULDER. THE GRAFT WAS REMOVED 15 MONTHS POST IMPLANT. Manufacturer Narrative: NO CONCLUSION CAN BE DRAWN. A REVIEW OF THE DEVICE HISTORY RECORD (DHR) INDICATED THAT THE DEVICE IDENTIFIED IN THIS REPORT MET ALL MANUFACT…
	https://www.accessdata.fda.gov/scripts/cdrh/cfdocs/cfMAUDE/Detail.CFM?MDRFOI__ID=1368807&pc=FTL	3005147058-2009-00001	2009-01-10	Injury	PEGASUS BIOLOGICS, INC.	2009-04-23	FTL	OTHADAPT BIOIMPLANT		Event Description: AS REPORTED BY THE RISK MGR, A MEDICAL CENTER, "PEGASUS BRAND OF GRAFT USED ON PT CAUSING ASEPTIC INFLAMMATION CAUSING A 15 CM AREA OF THE ACHILLES TENDON TO DISSOLVE." THE CO IS ATTEMPTING TO OBTAIN ADDITIONAL INFO ABOUT THE REPORTED EVENT; THIS EVENT IS NOT CONFIRMED AND IS BEING REPORTED FROM A CONSERVATIVE STANDPOINT. IF RELEVANT ADDITIONAL INFO IS RECEIVED, A SUPPLEMENTAL …
	https://www.accessdata.fda.gov/scripts/cdrh/cfdocs/cfMAUDE/Detail.CFM?MDRFOI__ID=1333077&pc=FTM	MW5010154	2009-01-10	Other	PEGASUS BIOLOGICS	2009-02-18	FTM	ORTHOADAPT BIOIMPLANT		Event Description: PEGASUS BRAND OF GRAFT USED ON PT CAUSING ASEPTIC INFLAMMATION CAUSING A 15 CM AREA OF ACHILLES TENDON TO DISSOLVE. DATES OF USE: SINGLE USE GRAFT. DIAGNOSIS OR REASON FOR USE: RUPTURE ACHILLES TENDON.
The MAUDE database houses medical device reports submitted to the FDA by mandatory reporters (manufacturers	importers and device user facilities) and voluntary reporters such as health care professionals	patients and consumers. Each year	the FDA receives several hundred thousand medical device reports (MDRs) of suspected device-associated deaths	serious injuries and malfunctions. The FDA uses MDRs to monitor device performance	detect potential device-related safety issues	and contribute to benefit-risk assessments of these products. The MAUDE database houses MDRs submitted to the FDA by mandatory reporters (manufacturers	importers and device user facilities) and voluntary reporters such as health care professionals	patients and consumers.
Although MDRs are a valuable source of information	this passive surveillance system has limitations	including the potential submission of incomplete	inaccurate	untimely	unverified	or biased data. In addition	the incidence or prevalence of an event cannot be determined from this reporting system alone due to potential under-reporting of events and lack of information about frequency of device use. Because of this	MDRs comprise only one of the FDA's several important postmarket surveillance data sources.
MDR data alone cannot be used to establish rates of events	evaluate a change in event rates over time or compare event rates between devices. The number of reports cannot be interpreted or used in isolation to reach conclusions about the existence	severity	or frequency of problems associated with devices. Confirming whether a device actually caused a specific event can be difficult based solely on information provided in a given report. Establishing a cause-and-effect relationship is especially difficult if circumstances surrounding the event have not been verified or if the device in question has not been directly evaluated.
MAUDE data does not represent all known safety information for a reported medical device and should be interpreted in the context of other available information when making device-related or treatment decisions. Variations in trade	product	and company names affect search results. Searches only retrieve records that contain the search term(s) provided by the requester.Submission of a medical device report and the FDA's release of that information is not necessarily an admission that a product	user facility	importer	distributor	manufacturer	or medical personnel caused or contributed to the event. Certain types of report information are protected from public disclosure under the Freedom of Information Act (FOIA).
If a report contains trade secret or confidential business information	that text is replaced by "(b)(4)". If a report contains personnel or medical files information	that text is replaced by "(b)(6)". The designations "(b)(4)" and "(b)(6)" refer to the exemptions in the FOIA. For example	"(b)(4)" may be found in place of the product's composition and "(b)(6)" may be found in place of a patient's age. MAUDE is updated monthly and the search page reflects the date of the most recent update. The FDA seeks to include all reports received prior to the update but the inclusion of some reports may be delayed.
Manufacturers and importers must submit reports when they become aware of information that reasonably suggests that one of their marketed devices may have caused or contributed to a death or serious injury or has malfunctioned and the malfunction of the device or a similar device that they market would be likely to cause or contribute to a death or serious injury if the malfunction were to recur.…	serious injuries and malfunctions to the FDA. Importers must send reports of deaths and serious injuries to the FDA and the manufacturer	and reports of malfunctions to the manufacturer.
Device user facilities include hospitals	outpatient diagnostic or treatment facilities	nursing homes and ambulatory surgical facilities. Device user facilities must submit reports when they become aware of information that reasonably suggests that a device may have caused or contributed to a death or serious injury of a patient in their facility. Death reports must be sent to the FDA and the manufacturer	if known. Serious injury reports must be sent to the manufacturer or to the FDA	if the manufacturer is not known.
